# Supplementary material for: 3,3′-Di-tert-butyl-5,5′-dimethoxy­biphenyl-2,2′-diol
Source: Acta Crystallogr Sect E Struct Rep Online. 2009 Jun 24;65(Pt 7):o1664. doi: 10.1107/S1600536809023071 (PMC2969421; doi:10.1107/S1600536809023071)
Supplement: Supplementary file 2 [file e-65-o1664-Isup2.hkl]

# 
# h,k,l, Fc-squared, Fo-squared, sigma(Fo-squared) and status flag 
# 
data_I
_shelx_title ' B in I4(1)/a' 
_shelx_refln_list_code          4 
_shelx_F_calc_maximum      223.32 
_exptl_crystal_F_000      1552.00 
_reflns_d_resolution_high  0.8260 
 
loop_ 
 _symmetry_equiv_pos_as_xyz 
 'x, y, z' 
 '-x+1/2, -y, z+1/2' 
 '-y+3/4, x+1/4, z+1/4' 
 'y+3/4, -x+3/4, z+3/4' 
 'x+1/2, y+1/2, z+1/2' 
 '-x+1, -y+1/2, z+1' 
 '-y+5/4, x+3/4, z+3/4' 
 'y+5/4, -x+5/4, z+5/4' 
 '-x, -y, -z' 
 'x-1/2, y, -z-1/2' 
 'y-3/4, -x-1/4, -z-1/4' 
 '-y-3/4, x-3/4, -z-3/4' 
 '-x+1/2, -y+1/2, -z+1/2' 
 'x, y+1/2, -z' 
 'y-1/4, -x+1/4, -z+1/4' 
 '-y-1/4, x-1/4, -z-1/4' 
 
_cell_length_a    13.4289 
_cell_length_b    13.4289 
_cell_length_c    23.1266 
_cell_angle_alpha  90.000 
_cell_angle_beta   90.000 
_cell_angle_gamma  90.000 
 
_shelx_F_squared_multiplier     1.000 
 
loop_ 
 _refln_index_h 
 _refln_index_k 
 _refln_index_l 
 _refln_F_squared_calc 
 _refln_F_squared_meas 
 _refln_F_squared_sigma 
 _refln_observed_status 
   0   2   0     2603.12     2464.42     25.08 o 
   2   2   0     7536.24     6698.10     54.36 o 
  -2   4   0      466.35      316.98      5.85 o 
   0   4   0     1996.38     1599.13     15.79 o 
   2   4   0     5587.06     5126.93     39.82 o 
   4   4   0    43775.64    44876.80    295.43 o 
  -4   6   0      417.48      478.10      8.78 o 
  -2   6   0     1903.37     1765.21     19.28 o 
   0   6   0      884.37      924.08     12.88 o 
   2   6   0     1765.74     1777.11     19.82 o 
   4   6   0      265.95      271.80      7.98 o 
   6   6   0        4.01        2.36      2.58 o 
  -6   8   0     3169.62     3353.85     37.12 o 
  -4   8   0     6930.28     7175.38     59.50 o 
  -2   8   0       18.55       24.70      3.52 o 
   0   8   0      703.22      574.98     11.28 o 
   2   8   0     1646.21     1651.11     20.90 o 
   4   8   0       64.81       84.51      5.44 o 
   6   8   0     1160.37     1189.81     34.02 o 
   8   8   0        7.75       20.32      4.96 o 
  -8  10   0       18.59       -3.09      9.03 o 
  -6  10   0      213.49      192.70     17.64 o 
  -4  10   0     1682.89     1689.00     34.32 o 
  -2  10   0      605.98      590.76     19.25 o 
   0  10   0      150.84      147.81      8.70 o 
   2  10   0        5.50        1.91      3.66 o 
   4  10   0        6.07       -2.20      3.42 o 
   6  10   0       89.67       88.70      9.35 o 
   8  10   0       62.42       36.41      8.99 o 
  10  10   0       21.04       34.03     10.03 o 
 -10  12   0       93.15       78.79     12.77 o 
  -8  12   0       74.32       96.68     17.19 o 
  -6  12   0        3.85      -11.53      7.75 o 
  -4  12   0       57.23       43.87      8.99 o 
  -2  12   0     4273.71     4505.65     64.92 o 
   0  12   0     4418.34     4418.53     62.94 o 
   2  12   0      151.66      143.87     11.38 o 
   4  12   0      103.97       78.04     18.52 o 
   6  12   0      328.13      280.98     19.19 o 
   8  12   0       88.77       44.67     16.46 o 
  10  12   0     1898.61     2070.99     60.48 o 
  -8  14   0       24.59       22.59     10.90 o 
  -6  14   0       72.26       81.90     12.58 o 
  -4  14   0      172.13      202.97     16.35 o 
  -2  14   0     1001.22      983.78     29.58 o 
   0  14   0        6.41       21.24     10.85 o 
   2  14   0      411.50      469.78     25.08 o 
   4  14   0        1.99       -3.28     14.38 o 
   6  14   0       19.54       -3.84     14.47 o 
   8  14   0       33.07       70.24     21.22 o 
  -2  16   0       42.47       55.76     15.47 o 
   0  16   0       29.24       32.10     16.18 o 
   2  16   0       81.68      125.77     28.16 o 
  -1   2   1    17474.31    16306.34     86.30 o 
   1   2   1     6946.57     6440.79     38.48 o 
  -2   3   1     1550.42     1680.46     12.08 o 
   0   3   1    10363.93    10042.01     51.81 o 
   2   3   1     3377.04     2898.63     17.03 o 
  -3   4   1     7396.97     7703.22     38.63 o 
  -1   4   1       99.09       90.08      2.55 o 
   1   4   1     6842.48     6704.61     35.08 o 
   3   4   1        8.72       10.46      1.90 o 
  -4   5   1     4157.26     4503.91     25.88 o 
  -2   5   1     1183.85     1156.88      9.41 o 
   0   5   1      941.98      876.07      8.16 o 
   2   5   1     4227.78     4137.90     24.58 o 
   4   5   1      139.04      133.03      3.69 o 
  -5   6   1     1668.07     1649.15     13.53 o 
  -3   6   1      144.59      212.50      4.30 o 
  -1   6   1      799.70      874.62      8.75 o 
   1   6   1      520.55      601.16      7.27 o 
   3   6   1     9280.44     9982.97     52.81 o 
   5   6   1       24.75       22.30      2.32 o 
  -6   7   1       38.67       78.19      3.80 o 
  -4   7   1      533.61      647.47      9.29 o 
  -2   7   1     3276.91     3331.02     22.15 o 
   0   7   1      475.98      449.11      6.87 o 
   2   7   1     6962.48     7078.61     40.18 o 
   4   7   1      573.10      627.99      8.47 o 
   6   7   1      493.11      447.40      7.49 o 
  -7   8   1       54.20       31.14      3.89 o 
  -5   8   1      991.79     1065.73     13.63 o 
  -3   8   1      590.46      636.73      8.46 o 
  -1   8   1      693.75      602.21      8.76 o 
   1   8   1      211.85      224.72      5.25 o 
   3   8   1       43.53       43.13      3.05 o 
   5   8   1      292.06      310.19      6.52 o 
   7   8   1      495.48      459.50     11.54 o 
  -8   9   1       95.95      115.59      7.47 o 
  -6   9   1      282.73      268.02      8.47 o 
  -4   9   1      139.94      130.32      6.36 o 
  -2   9   1       67.31       95.08      4.80 o 
   0   9   1      712.50      719.81     10.18 o 
   2   9   1      291.81      324.62      6.67 o 
   4   9   1      804.45      837.05     10.94 o 
   6   9   1      119.17      117.67      5.80 o 
   8   9   1        0.08        2.79      3.80 o 
  -9  10   1      143.67      123.41      9.20 o 
  -7  10   1       74.66       72.23      7.24 o 
  -5  10   1      140.80      157.20      9.75 o 
  -3  10   1     1383.08     1390.59     21.33 o 
  -1  10   1      920.48      860.64     14.66 o 
   1  10   1      100.30       96.99      4.71 o 
   3  10   1      827.19      812.40     11.80 o 
   5  10   1       85.55      101.06      5.59 o 
   7  10   1      804.84      601.50     13.32 o 
   9  10   1       75.44       53.56      8.01 o 
 -10  11   1       20.62        5.01      6.99 o 
  -8  11   1        3.80       -0.63      4.99 o 
  -6  11   1       72.48       58.21     10.61 o 
  -4  11   1     1302.37     1338.62     22.38 o 
  -2  11   1      641.76      726.67     17.09 o 
   0  11   1     1591.24     1619.41     20.81 o 
   2  11   1      499.45      549.37     10.83 o 
   4  11   1       30.27       20.56      4.09 o 
   6  11   1      108.23      112.61      8.68 o 
   8  11   1      241.75      273.62     12.92 o 
  10  11   1      290.55      318.11     19.77 o 
  -9  12   1        9.05       10.56      6.40 o 
  -7  12   1        1.19       -6.31      5.15 o 
  -5  12   1      134.02      118.68      8.82 o 
  -3  12   1       47.10       53.07      8.15 o 
  -1  12   1     1278.90     1312.90     22.03 o 
   1  12   1     1903.14     1972.54     29.53 o 
   3  12   1       21.83       20.96      4.33 o 
   5  12   1      210.65      216.68     12.22 o 
   7  12   1       82.10       66.57     11.55 o 
   9  12   1      245.62      215.15     15.00 o 
  -8  13   1        1.45        3.83      6.18 o 
  -6  13   1       67.59       70.99      8.17 o 
  -4  13   1       24.07       20.24      6.02 o 
  -2  13   1     1899.21     1979.23     28.91 o 
   0  13   1      301.10      318.14     13.31 o 
   2  13   1      328.69      335.21     14.70 o 
   4  13   1        1.62       -3.06      6.19 o 
   6  13   1       77.15       63.37     10.04 o 
   8  13   1       45.08       53.37     11.19 o 
  -7  14   1       50.09       45.52      8.10 o 
  -5  14   1       32.76       33.75      7.00 o 
  -3  14   1      112.53      112.75     10.31 o 
  -1  14   1     1215.13     1203.94     25.46 o 
   1  14   1      685.82      717.66     21.78 o 
   3  14   1      208.06      201.86     78.58 o 
   5  14   1        7.80       -9.88      8.99 o 
   7  14   1       12.06       33.85     22.08 o 
  -6  15   1        0.10        5.48      6.35 o 
  -4  15   1       47.07       27.42      8.09 o 
  -2  15   1        3.38        2.62      7.07 o 
   0  15   1       43.91       36.05      8.50 o 
   2  15   1        6.40       19.52      8.86 o 
   4  15   1      140.92      143.18     27.07 o 
   6  15   1        1.94       11.78     11.93 o 
  -1  16   1       15.97       26.53      8.87 o 
   1  16   1       14.71       13.50      9.77 o 
   1   1   2       15.22       -2.06      1.37 o 
   0   2   2     1483.56     1341.64     10.73 o 
   2   2   2     2808.65     2623.23     19.58 o 
  -1   3   2    25233.07    24258.54    127.84 o 
   1   3   2    27773.26    26596.20    124.31 o 
   3   3   2     7161.46     7023.52     37.16 o 
  -2   4   2       15.69       15.74      1.67 o 
   0   4   2    18255.32    17424.60     88.24 o 
   2   4   2     1093.58     1105.42      9.13 o 
   4   4   2     6695.35     6985.08     36.27 o 
  -3   5   2      162.17      145.23      4.04 o 
  -1   5   2        0.05        3.50      1.40 o 
   1   5   2      763.25      763.61      8.91 o 
   3   5   2     3221.16     3269.60     20.87 o 
   5   5   2     1100.38     1204.83     11.18 o 
  -4   6   2     1637.18     1662.93     15.23 o 
  -2   6   2      144.45       96.41      3.28 o 
   0   6   2     3163.57     3208.60     20.70 o 
   2   6   2     1451.63     1679.35     13.53 o 
   4   6   2     1833.43     2073.43     16.14 o 
   6   6   2      543.08      552.59      7.59 o 
  -5   7   2      488.42      454.19      9.90 o 
  -3   7   2       71.24       69.74      2.91 o 
  -1   7   2     1417.00     1316.71     11.79 o 
   1   7   2      125.03      192.50      4.62 o 
   3   7   2     2076.16     2139.24     17.24 o 
   5   7   2      105.73      154.43      4.55 o 
   7   7   2      644.71      645.92      9.89 o 
  -6   8   2        7.00       10.69      4.73 o 
  -4   8   2     1759.97     1845.25     16.72 o 
  -2   8   2     2102.88     1979.17     16.03 o 
   0   8   2        5.45        1.12      1.74 o 
   2   8   2     4321.31     4695.65     30.06 o 
   4   8   2       12.63       21.55      2.77 o 
   6   8   2      225.77      231.60      6.83 o 
   8   8   2       26.85       43.96      5.08 o 
  -7   9   2      257.54      285.26      9.16 o 
  -5   9   2      341.64      328.80     10.40 o 
  -3   9   2     1623.15     1586.17     17.85 o 
  -1   9   2       96.39       79.45      4.35 o 
   1   9   2      112.40      123.35      4.70 o 
   3   9   2      304.28      245.34      6.07 o 
   5   9   2       21.25        9.75      3.12 o 
   7   9   2      170.25      158.77      7.01 o 
   9   9   2       56.24       72.50      6.80 o 
  -8  10   2      139.36      167.82      8.81 o 
  -6  10   2      226.33      226.01     10.24 o 
  -4  10   2     2729.06     2671.68     31.80 o 
  -2  10   2       95.37       81.40      4.94 o 
   0  10   2       41.47       48.51      4.21 o 
   2  10   2      409.55      387.31      8.93 o 
   4  10   2        0.02       -1.24      2.74 o 
   6  10   2      439.35      395.01     11.14 o 
   8  10   2     1308.27     1188.04     19.91 o 
  10  10   2       13.70       18.89      6.45 o 
  -9  11   2      121.79      120.07      9.59 o 
  -7  11   2       31.20       38.93      6.57 o 
  -5  11   2       15.90       19.15      5.35 o 
  -3  11   2      629.22      639.75     15.28 o 
  -1  11   2      521.74      501.52     15.91 o 
   1  11   2       38.30       41.51      7.10 o 
   3  11   2        5.39       -4.31      3.16 o 
   5  11   2       21.02        7.96      3.88 o 
   7  11   2       71.43       68.60      7.94 o 
   9  11   2        0.45        7.69      6.42 o 
  11  11   2      110.82      139.32     12.19 o 
 -10  12   2       24.96        4.06      6.50 o 
  -8  12   2       49.21       37.62      7.18 o 
  -6  12   2       12.94        6.90      5.42 o 
  -4  12   2      172.34      159.92      9.33 o 
  -2  12   2     2164.49     2264.48     49.68 o 
   0  12   2     3242.14     3295.43     43.22 o 
   2  12   2      111.34      127.29      8.15 o 
   4  12   2       34.33       37.99      5.61 o 
   6  12   2      461.07      443.56     24.07 o 
   8  12   2        0.18       -0.80      6.24 o 
  10  12   2      230.03      300.30     15.77 o 
  -9  13   2       19.67       25.72      8.31 o 
  -7  13   2       32.68       39.73      9.72 o 
  -5  13   2       55.44       61.63     10.15 o 
  -3  13   2      745.13      807.02     18.54 o 
  -1  13   2       17.24       31.27      6.89 o 
   1  13   2       70.52       64.92      7.78 o 
   3  13   2        4.38        5.62      5.66 o 
   5  13   2        1.42       -1.32      6.21 o 
   7  13   2      128.76      142.20     13.48 o 
   9  13   2       94.61      114.17     14.68 o 
  -8  14   2      389.51      477.01     19.07 o 
  -6  14   2       29.94       26.87      7.17 o 
  -4  14   2      149.32      126.45     10.93 o 
  -2  14   2      340.27      344.12     15.02 o 
   0  14   2       36.04       37.15      7.47 o 
   2  14   2      427.99      486.27     25.30 o 
   4  14   2       92.99       82.58     15.32 o 
   6  14   2       19.28        9.55      8.45 o 
   8  14   2       29.53       25.74      9.69 o 
  -5  15   2       13.84       11.48      6.87 o 
  -3  15   2       11.27       -7.21      6.60 o 
  -1  15   2       42.44       51.59      9.84 o 
   1  15   2        3.70        6.65      6.91 o 
   3  15   2        7.80       20.27     11.80 o 
   5  15   2       40.90       53.63     18.20 o 
  -2  16   2       16.89       10.97      8.19 o 
   0  16   2       68.48       61.00     10.07 o 
   2  16   2       16.40        2.70     12.38 o 
   0   1   3    49870.58    45586.76    236.37 o 
  -1   2   3    32148.58    31235.65    162.50 o 
   1   2   3    46370.19    44109.61    227.67 o 
  -2   3   3     4058.18     3735.99     24.71 o 
   0   3   3      152.50      151.70      2.96 o 
   2   3   3     8684.97     8572.44     43.55 o 
  -3   4   3     7525.76     7390.65     42.25 o 
  -1   4   3     6688.41     6487.02     37.15 o 
   1   4   3     9463.88     9141.06     46.37 o 
   3   4   3     2658.61     2604.76     16.28 o 
  -4   5   3     5202.74     5471.05     34.44 o 
  -2   5   3     1120.22     1002.47     11.01 o 
   0   5   3     1683.97     1928.62     14.74 o 
   2   5   3    10291.69    10639.79     54.47 o 
   4   5   3     1031.88     1101.23      9.94 o 
  -5   6   3        5.23       10.45      1.84 o 
  -3   6   3     4054.56     4456.05     28.05 o 
  -1   6   3     4804.68     4831.69     30.41 o 
   1   6   3     1246.77     1268.91     11.15 o 
   3   6   3      301.82      484.88      7.01 o 
   5   6   3     2000.61     1969.24     15.32 o 
  -6   7   3      729.24      755.20     11.35 o 
  -4   7   3       16.02       16.79      2.37 o 
  -2   7   3     6602.86     6907.70     40.42 o 
   0   7   3      405.79      381.85      6.02 o 
   2   7   3     1119.09     1120.67     12.23 o 
   4   7   3      233.53      218.21      5.22 o 
   6   7   3      774.07      802.73     10.71 o 
  -7   8   3      128.32      131.89      6.92 o 
  -5   8   3     3544.00     3591.42     28.62 o 
  -3   8   3     1130.21     1145.84     16.04 o 
  -1   8   3      125.15      154.88      4.85 o 
   1   8   3      186.99      182.33      6.52 o 
   3   8   3       24.98       25.15      2.65 o 
   5   8   3      103.76       93.85      4.46 o 
   7   8   3      160.19      158.23      6.12 o 
  -8   9   3      435.33      403.14     10.85 o 
  -6   9   3     1038.67     1034.77     16.00 o 
  -4   9   3       91.66      100.34      5.44 o 
  -2   9   3      173.15      152.35      5.89 o 
   0   9   3      141.87      160.54      5.27 o 
   2   9   3      249.96      262.85      6.50 o 
   4   9   3       61.28       66.73      4.14 o 
   6   9   3        2.01       -0.29      3.56 o 
   8   9   3       33.05       38.08      5.56 o 
  -9  10   3       31.88       31.73      5.97 o 
  -7  10   3       26.70       16.25      4.91 o 
  -5  10   3      612.01      591.09     14.71 o 
  -3  10   3      551.44      546.07     12.01 o 
  -1  10   3      118.98      124.87      6.64 o 
   1  10   3      483.13      428.25      8.55 o 
   3  10   3     2089.99     2075.51     21.68 o 
   5  10   3      145.83      139.65      6.84 o 
   7  10   3       78.01       62.82      6.74 o 
   9  10   3      399.46      377.95     13.47 o 
 -10  11   3        8.61       12.68      6.48 o 
  -8  11   3       67.39       95.34      7.96 o 
  -6  11   3      366.87      335.36     12.48 o 
  -4  11   3     1149.45     1143.52     20.68 o 
  -2  11   3     2013.48     2069.87     27.56 o 
   0  11   3     1013.87     1011.51     16.26 o 
   2  11   3     1195.87     1168.74     17.61 o 
   4  11   3      544.01      485.29     12.02 o 
   6  11   3        3.73       -0.20      4.52 o 
   8  11   3      296.03      285.94     13.38 o 
  10  11   3      316.61      361.33     22.43 o 
  -9  12   3        4.69        3.86      6.15 o 
  -7  12   3       87.98      109.25      9.29 o 
  -5  12   3      116.57      125.84      9.50 o 
  -3  12   3       50.00       52.75      6.72 o 
  -1  12   3     1891.62     1908.41     30.26 o 
   1  12   3      328.60      291.54     15.33 o 
   3  12   3      162.35      170.67      9.60 o 
   5  12   3        2.96       -5.46      5.28 o 
   7  12   3       14.07       12.16      6.01 o 
   9  12   3      192.38      220.50     14.99 o 
  -8  13   3       44.39       28.37      7.67 o 
  -6  13   3       42.18       45.15      7.43 o 
  -4  13   3      307.99      302.61     12.56 o 
  -2  13   3       48.13       56.40      7.98 o 
   0  13   3       77.33       79.74      8.38 o 
   2  13   3       41.31       50.02      7.05 o 
   4  13   3      104.56      108.93      8.97 o 
   6  13   3       52.83       39.28      9.88 o 
   8  13   3       24.71       22.66      8.39 o 
  -7  14   3      193.29      186.49     15.64 o 
  -5  14   3       18.65       30.73      7.65 o 
  -3  14   3       54.43       57.64      8.75 o 
  -1  14   3       25.06       24.53      6.79 o 
   1  14   3        0.47        4.50      5.67 o 
   3  14   3        0.54       -5.94      7.49 o 
   5  14   3        0.28        8.84      7.75 o 
   7  14   3       17.22       18.96      9.35 o 
  -6  15   3       13.12       -1.43      6.77 o 
  -4  15   3       70.55       84.91     10.07 o 
  -2  15   3      234.75      203.47     12.92 o 
   0  15   3      347.80      415.64     18.57 o 
   2  15   3       18.20       12.42     11.59 o 
   4  15   3       19.74       20.32     12.95 o 
   6  15   3       43.06       19.65     19.84 o 
  -1  16   3      131.77      140.96     13.50 o 
   1  16   3        1.72       12.58      9.42 o 
   0   0   4    24387.02    23937.22    204.20 o 
   1   1   4     2700.90     2601.48     17.18 o 
   0   2   4     4514.93     4616.43     24.78 o 
   2   2   4    35776.97    33342.79    264.84 o 
  -1   3   4     2604.75     2596.84     19.95 o 
   1   3   4    21388.68    20513.08     97.57 o 
   3   3   4      677.05      693.52      8.19 o 
  -2   4   4     1021.92      873.23     10.00 o 
   0   4   4     7537.55     7597.18     42.41 o 
   2   4   4      213.75      197.56      3.91 o 
   4   4   4      593.54      655.79      8.45 o 
  -3   5   4     4269.63     4747.56     30.37 o 
  -1   5   4       12.01       14.93      2.41 o 
   1   5   4    16794.02    16724.63     81.96 o 
   3   5   4        1.44        1.28      1.46 o 
   5   5   4      953.58     1170.08     11.76 o 
  -4   6   4      931.63     1000.20     11.46 o 
  -2   6   4        9.81        3.56      1.89 o 
   0   6   4     6161.76     6650.26     39.43 o 
   2   6   4       70.01       57.44      2.75 o 
   4   6   4     2042.17     2097.60     16.29 o 
   6   6   4        1.22       -0.34      1.96 o 
  -5   7   4        3.02        5.73      2.33 o 
  -3   7   4     3380.88     3400.96     27.36 o 
  -1   7   4     2003.67     2352.06     18.78 o 
   1   7   4       42.11       48.60      2.67 o 
   3   7   4     1024.90     1007.81     10.72 o 
   5   7   4      232.27      239.13      5.87 o 
   7   7   4      208.07      237.24      8.04 o 
  -6   8   4        8.11       12.77      3.56 o 
  -4   8   4      621.09      674.40     10.72 o 
  -2   8   4       15.60       25.13      3.71 o 
   0   8   4     1970.18     2033.39     17.91 o 
   2   8   4      334.93      329.40      6.26 o 
   4   8   4      409.09      436.51      8.05 o 
   6   8   4       83.43      106.12      5.12 o 
   8   8   4      673.93      628.79     16.53 o 
  -7   9   4       41.02       23.94      4.52 o 
  -5   9   4       29.44       34.19      3.96 o 
  -3   9   4     2067.52     1967.22     20.74 o 
  -1   9   4      433.39      400.88      8.65 o 
   1   9   4      930.41      869.99     11.51 o 
   3   9   4      203.52      204.97      7.04 o 
   5   9   4     2017.79     1892.43     20.66 o 
   7   9   4      155.19      124.45      7.23 o 
   9   9   4     1389.92     1271.02     21.03 o 
  -8  10   4      122.13      128.14      8.37 o 
  -6  10   4      247.52      285.66     10.36 o 
  -4  10   4     2166.79     2212.11     25.94 o 
  -2  10   4       96.08      114.40      5.77 o 
   0  10   4      297.57      307.80      8.16 o 
   2  10   4      714.65      706.04     12.37 o 
   4  10   4       14.89       20.87      4.12 o 
   6  10   4       11.01       16.68      4.06 o 
   8  10   4      339.35      398.58     13.26 o 
  10  10   4        6.98        9.02      5.46 o 
  -9  11   4       30.92        3.77      5.41 o 
  -7  11   4       18.41       16.24      5.45 o 
  -5  11   4      794.23      795.15     20.74 o 
  -3  11   4      211.38      211.49      9.62 o 
  -1  11   4       33.47       25.26      5.28 o 
   1  11   4       12.52        5.14      3.67 o 
   3  11   4     1895.51     1897.43     21.59 o 
   5  11   4      965.16      865.73     19.38 o 
   7  11   4       25.37       13.87      5.37 o 
   9  11   4      135.42      132.20     10.88 o 
  11  11   4       56.89       60.38      9.68 o 
 -10  12   4       35.09       39.73      8.12 o 
  -8  12   4        8.47       10.39      6.22 o 
  -6  12   4       60.86       81.28      8.26 o 
  -4  12   4       50.04       58.73      7.05 o 
  -2  12   4      471.81      471.36     15.40 o 
   0  12   4     1264.59     1301.39     21.69 o 
   2  12   4        0.16       -5.77      3.85 o 
   4  12   4      486.20      490.81     14.93 o 
   6  12   4       82.81       57.15      7.01 o 
   8  12   4       20.31       30.02      8.27 o 
  10  12   4      218.06      217.54     13.90 o 
  -9  13   4        7.18       10.36      7.74 o 
  -7  13   4        4.81       12.40      6.26 o 
  -5  13   4      529.76      519.31     16.02 o 
  -3  13   4       25.89       45.87      7.86 o 
  -1  13   4       37.48       24.32      6.74 o 
   1  13   4      978.04      994.69     21.46 o 
   3  13   4       11.88       12.14      5.80 o 
   5  13   4      221.24      242.86     15.10 o 
   7  13   4      319.13      328.55     16.41 o 
   9  13   4       46.36       46.31     10.94 o 
  -6  14   4        8.87        2.34      6.75 o 
  -4  14   4       29.91       35.20      8.84 o 
  -2  14   4      581.98      589.94     18.53 o 
   0  14   4      422.26      421.18     17.27 o 
   2  14   4        2.85        7.86      6.78 o 
   4  14   4      357.20      392.41     39.16 o 
   6  14   4       46.42       73.79     15.23 o 
  -5  15   4        5.28       -2.10     10.26 o 
  -3  15   4        0.98        5.00      6.78 o 
  -1  15   4      751.74      716.08     25.38 o 
   1  15   4       13.43        7.68      7.38 o 
   3  15   4       98.95       74.95     12.44 o 
   5  15   4        0.35       -3.24     10.56 o 
   0  16   4        6.26        5.71     21.50 o 
   0   1   5     7562.54     7156.39     34.59 o 
  -1   2   5     4160.68     4211.00     26.40 o 
   1   2   5    45619.00    42589.31    190.31 o 
  -2   3   5     2153.23     2109.09     17.94 o 
   0   3   5    23672.21    22733.50    114.10 o 
   2   3   5    16871.85    16117.72     84.22 o 
  -3   4   5     3536.99     3587.50     24.19 o 
  -1   4   5     3644.40     3788.03     26.56 o 
   1   4   5     5952.05     6007.25     48.45 o 
   3   4   5     1299.72     1404.33     11.66 o 
  -4   5   5      294.19      405.46      7.05 o 
  -2   5   5     2725.53     2545.36     21.05 o 
   0   5   5     1866.97     2078.22     17.32 o 
   2   5   5    10226.49    10658.32     56.43 o 
   4   5   5      656.90      679.91      7.50 o 
  -5   6   5       81.46       74.54      3.86 o 
  -3   6   5      666.29      725.07     10.68 o 
  -1   6   5      878.01      773.25     10.49 o 
   1   6   5     2395.20     2174.87     15.91 o 
   3   6   5     1924.49     2037.37     16.16 o 
   5   6   5     1127.96     1251.09     12.79 o 
  -6   7   5      128.05      120.25      6.19 o 
  -4   7   5       95.31       91.77      4.81 o 
  -2   7   5      103.73       58.83      3.66 o 
   0   7   5      150.08      143.63      4.46 o 
   2   7   5       94.67       64.05      3.05 o 
   4   7   5       96.98      106.58      4.27 o 
   6   7   5        0.95       -1.92      2.28 o 
  -7   8   5      187.77      195.95      7.50 o 
  -5   8   5     1718.93     1692.81     19.27 o 
  -3   8   5     2714.86     2703.68     24.79 o 
  -1   8   5      578.71      615.31     10.24 o 
   1   8   5      198.05      233.66      5.82 o 
   3   8   5      376.92      345.52      7.15 o 
   5   8   5      404.86      445.27      9.47 o 
   7   8   5       66.69       58.96      4.99 o 
  -8   9   5      344.19      427.94     14.03 o 
  -6   9   5      363.52      396.15     10.39 o 
  -4   9   5     1144.12     1051.81     14.36 o 
  -2   9   5      564.07      496.50      9.95 o 
   0   9   5      206.47      210.81      6.61 o 
   2   9   5      310.30      345.91      8.16 o 
   4   9   5      925.56      959.61     17.51 o 
   6   9   5      471.07      506.15     10.35 o 
   8   9   5      645.19      645.62     16.47 o 
  -9  10   5      438.69      414.97     13.24 o 
  -7  10   5      118.61      122.52      7.38 o 
  -5  10   5     1409.83     1438.43     19.72 o 
  -3  10   5      134.67      117.70      7.15 o 
  -1  10   5      119.75      100.29      5.50 o 
   1  10   5      734.53      694.61     13.21 o 
   3  10   5       19.00       17.02      3.67 o 
   5  10   5      129.90      108.51      6.29 o 
   7  10   5      562.64      525.68     14.50 o 
   9  10   5      184.08      209.02     11.00 o 
 -10  11   5       32.11       17.96      6.86 o 
  -8  11   5      156.78      131.02      8.86 o 
  -6  11   5       29.54       22.43      5.91 o 
  -4  11   5     1407.93     1376.62     22.80 o 
  -2  11   5        1.08        9.00      3.84 o 
   0  11   5      369.31      370.07     10.50 o 
   2  11   5     1662.80     1587.91     24.04 o 
   4  11   5      346.18      335.98     10.34 o 
   6  11   5        0.04        2.63      4.59 o 
   8  11   5       15.25       21.28      6.03 o 
  10  11   5        1.16       -1.51      6.22 o 
  -9  12   5      123.37      180.07     10.66 o 
  -7  12   5       34.56       49.56      7.57 o 
  -5  12   5        9.43        6.44      5.34 o 
  -3  12   5       64.56       43.90      7.25 o 
  -1  12   5      178.29      146.37     13.53 o 
   1  12   5       33.54       31.38      5.41 o 
   3  12   5       18.21       17.69      5.16 o 
   5  12   5       57.65       67.47      7.54 o 
   7  12   5      257.64      260.36     11.84 o 
   9  12   5        3.00        5.99      6.63 o 
  -8  13   5       71.11       82.86      9.30 o 
  -6  13   5       15.76       12.69      7.18 o 
  -4  13   5      257.02      255.87     14.52 o 
  -2  13   5      349.09      328.26     14.27 o 
   0  13   5      205.83      251.42     12.34 o 
   2  13   5      127.88      112.16      9.30 o 
   4  13   5       81.86       87.98      8.62 o 
   6  13   5      217.26      200.76     13.62 o 
   8  13   5       23.26       31.58      8.33 o 
  -7  14   5       42.14       31.16      8.66 o 
  -5  14   5       27.70       20.10      7.52 o 
  -3  14   5      221.31      242.50     24.94 o 
  -1  14   5     1410.39     1552.47     29.66 o 
   1  14   5        0.11       -6.44      6.02 o 
   3  14   5       29.56       38.16      8.46 o 
   5  14   5        4.14        3.18      7.98 o 
   7  14   5      194.19      248.97     19.94 o 
  -4  15   5      201.45      207.99     19.31 o 
  -2  15   5      189.74      221.49     13.48 o 
   0  15   5        2.89       -0.71      7.69 o 
   2  15   5       52.65       51.15      9.91 o 
   4  15   5      284.30      325.48     25.72 o 
   1   1   6     4640.11     4745.15     24.84 o 
   0   2   6     2008.51     1952.87     12.52 o 
   2   2   6    17099.62    16598.60     80.61 o 
  -1   3   6     1999.19     1924.24     13.53 o 
   1   3   6       64.14       46.11      2.04 o 
   3   3   6        2.61        2.48      1.27 o 
  -2   4   6      171.41      161.57      4.69 o 
   0   4   6     1532.59     1376.42     11.54 o 
   2   4   6       74.90       97.81      3.31 o 
   4   4   6      467.00      536.81      7.89 o 
  -3   5   6     1738.42     1810.89     17.52 o 
  -1   5   6      370.04      378.17      6.04 o 
   1   5   6    12758.75    12899.75     62.26 o 
   3   5   6      303.91      296.34      5.44 o 
   5   5   6       69.73      119.58      4.49 o 
  -4   6   6      169.68      233.91      6.48 o 
  -2   6   6    13624.72    14069.67     82.55 o 
   0   6   6     2976.87     3499.78     24.31 o 
   2   6   6      528.06      621.60      7.23 o 
   4   6   6      639.37      718.36      8.24 o 
   6   6   6      365.67      404.48      8.15 o 
  -5   7   6      693.76      657.85     12.59 o 
  -3   7   6       14.23       12.23      2.61 o 
  -1   7   6       57.65       57.65      3.58 o 
   1   7   6     2925.73     2959.06     22.35 o 
   3   7   6       10.68       19.16      2.44 o 
   5   7   6      290.20      273.92      7.99 o 
   7   7   6       77.37       66.73      5.08 o 
  -6   8   6      693.63      676.55     12.49 o 
  -4   8   6      345.25      344.99      8.08 o 
  -2   8   6      572.51      525.50      9.87 o 
   0   8   6      758.67      835.99     11.94 o 
   2   8   6      129.97      122.31      5.09 o 
   4   8   6      243.88      234.05      6.74 o 
   6   8   6      107.80      103.48      5.27 o 
   8   8   6      188.60      174.50      7.57 o 
  -7   9   6     1503.22     1529.04     22.34 o 
  -5   9   6        3.91        3.50      3.19 o 
  -3   9   6     1318.91     1247.69     16.44 o 
  -1   9   6       10.94        3.02      2.63 o 
   1   9   6     2117.89     2067.34     26.61 o 
   3   9   6      338.94      403.97      8.98 o 
   5   9   6      886.63      895.07     14.33 o 
   7   9   6      113.09      109.76      7.02 o 
   9   9   6      154.47      141.39      8.67 o 
  -8  10   6      130.66      144.36      8.11 o 
  -6  10   6      289.31      252.19     10.54 o 
  -4  10   6      362.47      389.01     10.88 o 
  -2  10   6       87.15       77.09      5.26 o 
   0  10   6      354.34      310.73      9.31 o 
   2  10   6     2738.98     2728.22     28.54 o 
   4  10   6      564.59      549.36     12.37 o 
   6  10   6       16.60       32.41      5.27 o 
   8  10   6      415.55      441.71     21.25 o 
  10  10   6       10.57       17.33      6.81 o 
  -9  11   6       11.77       13.19      5.75 o 
  -7  11   6       38.53       34.13      6.12 o 
  -5  11   6        1.16        2.73      4.17 o 
  -3  11   6       11.58       16.05      4.41 o 
  -1  11   6       60.57       51.59      5.41 o 
   1  11   6      373.85      332.52     10.15 o 
   3  11   6     1211.61     1160.81     26.33 o 
   5  11   6        1.07       -0.56      3.64 o 
   7  11   6      182.58      199.55     10.53 o 
   9  11   6        0.01       -1.49      6.91 o 
  11  11   6       16.20        9.51      7.55 o 
 -10  12   6       74.98       92.89      9.92 o 
  -8  12   6       30.05       19.14      6.23 o 
  -6  12   6      506.72      471.88     23.76 o 
  -4  12   6       34.31       30.27      6.73 o 
  -2  12   6       29.79       26.64      7.09 o 
   0  12   6        7.91       19.96      5.33 o 
   2  12   6      122.92      110.75      8.04 o 
   4  12   6      194.70      186.39      9.69 o 
   6  12   6       86.53       59.82      8.15 o 
   8  12   6      192.02      168.41     10.60 o 
  10  12   6       29.78       32.26      8.64 o 
  -9  13   6      103.31      117.06     10.53 o 
  -7  13   6        9.48       11.17      7.20 o 
  -5  13   6       36.02       67.66      9.21 o 
  -3  13   6      740.67      751.65     20.56 o 
  -1  13   6        1.30        8.99      5.68 o 
   1  13   6      185.87      187.95      9.77 o 
   3  13   6       61.59       75.76      8.34 o 
   5  13   6       52.95       57.54      7.78 o 
   7  13   6        0.30        4.85      6.46 o 
   9  13   6       28.30       42.16      8.86 o 
  -6  14   6       26.98       34.66     12.36 o 
  -4  14   6        2.61        1.05      6.33 o 
  -2  14   6      122.96      138.36     17.64 o 
   0  14   6       73.68       78.88     11.64 o 
   2  14   6        0.15       -2.39      6.44 o 
   4  14   6       58.16       46.67     11.62 o 
   6  14   6      206.74      222.43     20.62 o 
  -5  15   6      200.77      227.55     14.58 o 
  -3  15   6      102.84       99.15     10.87 o 
  -1  15   6        4.39       12.95      6.86 o 
   1  15   6        7.38       -9.40      7.21 o 
   3  15   6       22.80       21.18      8.29 o 
   5  15   6        2.92       -0.87     14.43 o 
   0   1   7     2465.63     2470.27     14.35 o 
  -1   2   7     1357.64     1406.75     10.75 o 
   1   2   7    17633.05    17576.99     81.33 o 
  -2   3   7     4841.53     5097.00     34.70 o 
   0   3   7     3463.20     3385.37     19.91 o 
   2   3   7     3020.27     2999.36     20.49 o 
  -3   4   7     5366.11     5343.04     33.78 o 
  -1   4   7     3236.25     2993.92     21.45 o 
   1   4   7     3153.90     3260.40     20.93 o 
   3   4   7     1000.90     1082.77     10.39 o 
  -4   5   7     4280.72     3989.80     28.19 o 
  -2   5   7     2771.12     2559.06     21.93 o 
   0   5   7     2782.41     2848.39     18.63 o 
   2   5   7     1356.15     1447.03     16.97 o 
   4   5   7        0.08        4.04      1.79 o 
  -5   6   7      359.70      412.51      9.37 o 
  -3   6   7     1593.95     1592.14     17.23 o 
  -1   6   7     1570.81     1780.61     15.36 o 
   1   6   7      282.38      361.90      5.32 o 
   3   6   7     1986.65     1799.02     15.43 o 
   5   6   7       39.55       43.90      3.52 o 
  -6   7   7      937.65      837.01     13.52 o 
  -4   7   7     2017.63     1866.63     20.03 o 
  -2   7   7     4054.15     4271.63     31.04 o 
   0   7   7     1406.78     1303.92     14.95 o 
   2   7   7      101.05       79.03      3.95 o 
   4   7   7       90.33      110.71      4.76 o 
   6   7   7        1.12        0.50      2.66 o 
  -7   8   7     1366.94     1245.87     18.93 o 
  -5   8   7     1940.40     1854.46     21.18 o 
  -3   8   7      475.40      555.79     12.42 o 
  -1   8   7      694.52      680.94     11.03 o 
   1   8   7     1246.57     1369.22     17.78 o 
   3   8   7      162.67      151.21      5.42 o 
   5   8   7      379.11      357.37     11.26 o 
   7   8   7     2210.05     2262.29     24.73 o 
  -8   9   7     1066.61     1031.20     18.76 o 
  -6   9   7      485.80      494.02     11.49 o 
  -4   9   7      125.25      116.36      7.53 o 
  -2   9   7      450.07      465.51     11.33 o 
   0   9   7      779.44      819.52     14.04 o 
   2   9   7      772.51      818.74     17.08 o 
   4   9   7      354.73      349.73      9.12 o 
   6   9   7      679.45      684.51     14.22 o 
   8   9   7      130.24      148.33     12.09 o 
  -9  10   7       45.25       39.63      6.37 o 
  -7  10   7        1.74        5.99      4.33 o 
  -5  10   7      230.62      221.67      7.88 o 
  -3  10   7        7.63        5.38      3.70 o 
  -1  10   7        5.94       17.64      4.08 o 
   1  10   7     1450.65     1375.93     25.50 o 
   3  10   7     1852.89     1811.54     33.16 o 
   5  10   7       32.75       21.54      4.43 o 
   7  10   7      903.62      863.94     18.62 o 
   9  10   7      187.27      189.34     10.74 o 
 -10  11   7       31.02       28.71      7.63 o 
  -8  11   7       91.30      100.46      8.30 o 
  -6  11   7      132.12      115.32      7.59 o 
  -4  11   7      105.40      101.31      8.00 o 
  -2  11   7      146.39      157.36      7.85 o 
   0  11   7       30.90        8.62      3.90 o 
   2  11   7      421.24      434.04     11.64 o 
   4  11   7     1397.81     1387.97     21.22 o 
   6  11   7        3.24        3.17      4.22 o 
   8  11   7      379.03      371.99     13.81 o 
  10  11   7        1.83       -6.39      5.73 o 
  -9  12   7       12.85       30.56      6.92 o 
  -7  12   7        1.00        0.96      6.10 o 
  -5  12   7      927.67      893.15     22.19 o 
  -3  12   7      119.75      146.87     13.90 o 
  -1  12   7       31.99       18.00      4.89 o 
   1  12   7      115.60      136.72      9.22 o 
   3  12   7      901.60      953.05     19.34 o 
   5  12   7        0.06        6.13      4.99 o 
   7  12   7       56.95       61.34      9.00 o 
   9  12   7       55.60       63.57     12.99 o 
  -8  13   7       23.67       10.39      7.62 o 
  -6  13   7       64.78       48.91      8.74 o 
  -4  13   7      135.24      127.42     10.71 o 
  -2  13   7       13.20       31.66      7.29 o 
   0  13   7      112.59      125.19      8.69 o 
   2  13   7        9.27        8.53      5.79 o 
   4  13   7       44.26       37.48      6.43 o 
   6  13   7       36.50       32.98      7.75 o 
   8  13   7        5.73       18.82      7.58 o 
  -7  14   7       13.29        2.18      7.43 o 
  -5  14   7      141.50      161.68     12.66 o 
  -3  14   7       18.46       -0.32      6.35 o 
  -1  14   7       94.45       88.02      9.56 o 
   1  14   7       92.88       83.30     10.62 o 
   3  14   7      106.55      101.37      9.92 o 
   5  14   7        8.93       12.65      7.38 o 
   7  14   7      221.86      267.25     19.10 o 
  -4  15   7       14.69       22.86      8.16 o 
  -2  15   7       55.28       53.60     10.45 o 
   0  15   7      251.59      272.93     16.58 o 
   2  15   7      127.27      151.76     13.47 o 
   4  15   7       46.68       27.58      6.90 o 
   0   0   8     6240.49     5703.33     57.17 o 
   1   1   8     3290.55     3276.32     18.40 o 
   0   2   8      529.69      467.99      5.69 o 
   2   2   8     1404.45     1503.63     12.18 o 
  -1   3   8     8193.92     8719.81     52.49 o 
   1   3   8      100.52       87.07      2.83 o 
   3   3   8     1313.59     1324.27     12.16 o 
  -2   4   8    16190.46    16291.65     77.40 o 
   0   4   8     2474.87     2468.90     17.25 o 
   2   4   8        9.64       13.38      1.99 o 
   4   4   8     8187.14     8028.82     44.78 o 
  -3   5   8     2723.99     2678.26     23.38 o 
  -1   5   8      579.81      747.82      8.80 o 
   1   5   8     1243.87     1192.78     11.22 o 
   3   5   8     3602.20     3529.79     23.89 o 
   5   5   8      444.24      390.07      7.64 o 
  -4   6   8      592.64      574.35     10.36 o 
  -2   6   8      168.53      181.73      6.08 o 
   0   6   8      188.54      113.57      3.72 o 
   2   6   8     6004.42     5876.59     35.46 o 
   4   6   8        0.81        3.76      2.25 o 
   6   6   8       21.82       26.89      3.63 o 
  -5   7   8     2082.35     1995.23     21.67 o 
  -3   7   8      111.24      131.99      5.71 o 
  -1   7   8      432.69      502.52      8.75 o 
   1   7   8     2085.37     1918.21     17.83 o 
   3   7   8      151.60      111.89      4.67 o 
   5   7   8       50.83       37.68      3.64 o 
   7   7   8      936.90      995.64     16.50 o 
  -6   8   8     5235.82     5136.67     44.71 o 
  -4   8   8       13.74       12.24      3.34 o 
  -2   8   8      211.80      190.17      6.22 o 
   0   8   8       23.38       12.73      3.29 o 
   2   8   8     1625.26     1622.79     16.94 o 
   4   8   8       22.59       21.12      3.79 o 
   6   8   8      286.98      293.29      9.91 o 
   8   8   8       42.49       41.89      5.30 o 
  -7   9   8     1111.66     1108.12     20.18 o 
  -5   9   8      105.07      112.28      6.03 o 
  -3   9   8        1.92       -1.57      2.80 o 
  -1   9   8      591.94      703.66     13.44 o 
   1   9   8     1540.92     1558.23     20.24 o 
   3   9   8       31.76       14.30      4.14 o 
   5   9   8       55.86       56.79      5.24 o 
   7   9   8       12.44       12.09      4.63 o 
   9   9   8      274.45      260.80     11.78 o 
  -8  10   8       57.04       41.90      6.51 o 
  -6  10   8        8.55       13.06      4.84 o 
  -4  10   8       43.24       50.45      5.25 o 
  -2  10   8       11.90       16.74      5.21 o 
   0  10   8       98.99      126.81      6.93 o 
   2  10   8     1688.32     1801.23     25.41 o 
   4  10   8      903.28      883.38     16.38 o 
   6  10   8      641.87      705.93     15.25 o 
   8  10   8       66.61       59.21      7.24 o 
  10  10   8       33.99       61.10      8.01 o 
  -9  11   8      136.76      111.43      9.83 o 
  -7  11   8        0.88        0.82      4.48 o 
  -5  11   8        0.46        6.76      5.35 o 
  -3  11   8      169.79      183.09      8.57 o 
  -1  11   8        5.97        1.34      3.84 o 
   1  11   8        4.26       12.25      4.41 o 
   3  11   8       45.58       55.37      6.47 o 
   5  11   8       27.74       31.93      5.93 o 
   7  11   8      182.47      184.88      9.51 o 
   9  11   8        0.23        0.63      5.35 o 
  11  11   8        8.98       -4.36      6.18 o 
  -8  12   8      121.82      167.90     11.59 o 
  -6  12   8       39.15       19.61      6.81 o 
  -4  12   8      401.71      372.21     13.62 o 
  -2  12   8       28.70       15.77      4.86 o 
   0  12   8        5.12       10.15      4.71 o 
   2  12   8       47.90       39.79      6.35 o 
   4  12   8       19.13       23.95      5.58 o 
   6  12   8        0.38        0.77      5.06 o 
   8  12   8       17.02       22.19      6.69 o 
  -7  13   8       22.86       22.17      8.05 o 
  -5  13   8       70.77       58.08      8.95 o 
  -3  13   8        0.02        2.60      5.86 o 
  -1  13   8       10.77        8.36      6.14 o 
   1  13   8      601.42      593.18     17.81 o 
   3  13   8       41.78       48.92      6.90 o 
   5  13   8      228.83      246.10     12.01 o 
   7  13   8        0.52        6.47      7.06 o 
  -6  14   8       30.54       21.41     10.12 o 
  -4  14   8       75.92       74.73      9.77 o 
  -2  14   8        8.14        4.33      6.60 o 
   0  14   8      304.33      342.37     17.32 o 
   2  14   8      225.26      240.70     13.06 o 
   4  14   8      111.98       89.10     10.82 o 
   6  14   8      240.96      326.81     17.66 o 
  -3  15   8        2.80       10.51      7.49 o 
  -1  15   8      170.50      156.19     12.34 o 
   1  15   8        0.23       -5.55      7.48 o 
   3  15   8        0.24       -0.53      6.45 o 
   0   1   9      636.11      697.41      6.84 o 
  -1   2   9     2810.68     3038.64     18.66 o 
   1   2   9      273.90      384.04      5.04 o 
  -2   3   9      747.01      702.23      7.41 o 
   0   3   9     2083.32     2005.24     14.44 o 
   2   3   9     1151.42     1203.73     11.21 o 
  -3   4   9     2334.74     2265.65     17.21 o 
  -1   4   9     8041.03     8414.53     45.67 o 
   1   4   9       11.44       10.62      2.01 o 
   3   4   9     4177.83     4258.92     27.29 o 
  -4   5   9     1279.20     1437.67     16.14 o 
  -2   5   9      455.65      374.63      6.24 o 
   0   5   9     6741.12     7615.98     40.81 o 
   2   5   9      336.66      314.09      5.94 o 
   4   5   9      961.49      828.58     11.10 o 
  -5   6   9      717.55      692.96     12.73 o 
  -3   6   9       18.14       25.92      3.38 o 
  -1   6   9        7.50        0.47      1.72 o 
   1   6   9     1421.47     1590.24     15.58 o 
   3   6   9     1014.24     1034.49     11.52 o 
   5   6   9      238.46      231.44      6.52 o 
  -6   7   9       17.69       17.89      3.88 o 
  -4   7   9      311.99      300.70     12.40 o 
  -2   7   9      211.73      214.82      6.96 o 
   0   7   9      855.81      951.10     13.26 o 
   2   7   9      291.17      378.75      7.88 o 
   4   7   9      251.97      252.76      7.54 o 
   6   7   9      135.27      113.13      6.08 o 
  -7   8   9        6.52       12.96      4.43 o 
  -5   8   9     1889.87     1956.50     25.75 o 
  -3   8   9       75.16       83.42      4.87 o 
  -1   8   9      383.48      442.16     10.45 o 
   1   8   9       40.19       34.95      3.77 o 
   3   8   9     1022.79      939.34     14.86 o 
   5   8   9      239.48      265.40      9.18 o 
   7   8   9       94.69       97.81      9.93 o 
  -8   9   9        3.45       -2.11      4.22 o 
  -6   9   9      605.55      617.21     13.26 o 
  -4   9   9      245.81      235.97      7.68 o 
  -2   9   9      264.41      291.63      9.36 o 
   0   9   9       15.49        9.23      3.67 o 
   2   9   9     1206.99     1286.63     17.19 o 
   4   9   9     1698.96     1695.26     21.14 o 
   6   9   9        0.55       -0.68      3.97 o 
   8   9   9       10.37        7.47      4.62 o 
  -9  10   9       11.63       12.98      5.90 o 
  -7  10   9      563.52      538.83     14.34 o 
  -5  10   9        8.76       -1.15      3.80 o 
  -3  10   9       17.12       15.35      4.46 o 
  -1  10   9      488.78      453.29     11.73 o 
   1  10   9      147.26      128.18      8.44 o 
   3  10   9      136.69      108.86      7.10 o 
   5  10   9        0.08        1.52      4.15 o 
   7  10   9       43.48       39.60      6.01 o 
   9  10   9       50.02       50.18      8.14 o 
 -10  11   9       44.02       21.75      7.17 o 
  -8  11   9      281.39      286.17     13.60 o 
  -6  11   9      128.16      148.51      9.10 o 
  -4  11   9       21.91        8.08      4.59 o 
  -2  11   9       38.63       24.86      4.99 o 
   0  11   9       32.34       48.45      6.75 o 
   2  11   9      201.41      164.30      9.94 o 
   4  11   9        1.57        1.62      4.19 o 
   6  11   9      834.13      795.75     18.48 o 
   8  11   9       58.47       62.12      7.58 o 
  10  11   9        9.72       18.44      6.71 o 
  -9  12   9       49.24       42.93      9.09 o 
  -7  12   9       53.52       45.37      7.91 o 
  -5  12   9       96.57       94.73      8.74 o 
  -3  12   9        7.91       13.28      4.92 o 
  -1  12   9       74.04       68.16      6.74 o 
   1  12   9       27.03       26.61      5.96 o 
   3  12   9        8.10       -0.33      4.56 o 
   5  12   9       26.18       42.66      6.92 o 
   7  12   9       21.06       20.11      6.86 o 
   9  12   9        5.45        6.21      6.22 o 
  -8  13   9        9.63       15.40      7.81 o 
  -6  13   9       18.89       12.83      7.79 o 
  -4  13   9        1.15        4.89      6.21 o 
  -2  13   9      143.48      143.02     14.91 o 
   0  13   9       22.43       18.26      7.42 o 
   2  13   9      215.64      230.48     12.12 o 
   4  13   9      120.15      120.30      9.33 o 
   6  13   9      221.26      242.78     12.38 o 
   8  13   9       53.06       42.60      8.93 o 
  -5  14   9        6.21        5.30      7.38 o 
  -3  14   9       81.56       91.06     10.22 o 
  -1  14   9       38.64       39.46      8.23 o 
   1  14   9      154.82      141.51     11.67 o 
   3  14   9      103.31       99.18      9.15 o 
   5  14   9       10.92       10.61      6.84 o 
  -2  15   9      148.46      177.63     12.97 o 
   0  15   9        9.75       -2.70      8.19 o 
   2  15   9      142.18      117.53     14.00 o 
   1   1  10      593.51      572.65      6.46 o 
   0   2  10      467.78      358.40      5.15 o 
   2   2  10     1177.54     1197.97      9.95 o 
  -1   3  10       87.45       76.39      2.93 o 
   1   3  10     1708.36     1840.57     14.23 o 
   3   3  10        0.36        3.02      2.27 o 
  -2   4  10      158.65      227.55      4.59 o 
   0   4  10       59.94      134.23      3.81 o 
   2   4  10       42.55       70.97      3.25 o 
   4   4  10     3315.94     3375.01     23.65 o 
  -3   5  10     6549.37     6428.64     38.42 o 
  -1   5  10      680.60      794.49      8.54 o 
   1   5  10       89.19      121.88      3.99 o 
   3   5  10     2901.15     2897.63     21.57 o 
   5   5  10        0.08        2.97      4.63 o 
  -4   6  10       68.72       58.86      4.53 o 
  -2   6  10      107.47      125.75      5.82 o 
   0   6  10      586.05      528.11      9.21 o 
   2   6  10       54.19      100.32      4.44 o 
   4   6  10     1205.28     1196.00     14.29 o 
   6   6  10      309.72      331.13      8.95 o 
  -5   7  10      149.87      149.12      8.19 o 
  -3   7  10       28.39       60.60      4.64 o 
  -1   7  10       68.56       51.21      3.89 o 
   1   7  10      415.36      407.80      8.01 o 
   3   7  10     1876.22     1785.59     19.74 o 
   5   7  10       63.84       60.97      5.38 o 
   7   7  10      585.41      605.97     12.85 o 
  -6   8  10      907.48      917.57     18.04 o 
  -4   8  10       27.33       27.31      4.26 o 
  -2   8  10      736.35      775.08     13.34 o 
   0   8  10       51.66       36.86      3.95 o 
   2   8  10     1416.39     1392.39     17.51 o 
   4   8  10     1145.97     1165.59     16.54 o 
   6   8  10     4632.83     4559.49     41.99 o 
   8   8  10        0.94       -5.07      3.99 o 
  -7   9  10      466.55      429.83     14.43 o 
  -5   9  10       81.08       98.63      6.54 o 
  -3   9  10        2.64        0.96      3.30 o 
  -1   9  10      920.03      902.98     15.83 o 
   1   9  10      163.36      122.77      6.28 o 
   3   9  10       98.50      100.77      7.32 o 
   5   9  10     4240.13     4069.57     41.59 o 
   7   9  10       65.34       49.55      6.18 o 
   9   9  10        0.24        2.00      5.29 o 
  -8  10  10       47.79       48.21      7.22 o 
  -6  10  10      512.37      479.79     15.91 o 
  -4  10  10     1086.62     1035.99     17.17 o 
  -2  10  10      129.78      150.42      8.44 o 
   0  10  10        1.12        0.02      3.25 o 
   2  10  10     1050.83      990.16     17.40 o 
   4  10  10       42.42       36.44      5.46 o 
   6  10  10        4.03        5.27      4.61 o 
   8  10  10        9.33       10.12      5.12 o 
  10  10  10       14.98        2.64      5.94 o 
  -9  11  10        2.90       11.38      6.51 o 
  -7  11  10      115.90      130.93      9.17 o 
  -5  11  10        4.73        5.16      4.49 o 
  -3  11  10      173.59      133.68      8.12 o 
  -1  11  10      317.60      308.23     10.64 o 
   1  11  10        0.03        6.51      4.17 o 
   3  11  10       54.36       54.27      6.20 o 
   5  11  10       28.60       36.87      6.38 o 
   7  11  10       22.23       16.20      5.77 o 
   9  11  10       27.31       41.58      7.71 o 
  -8  12  10        0.03        1.85      6.43 o 
  -6  12  10        1.94        2.05      5.15 o 
  -4  12  10        0.41        1.70      5.00 o 
  -2  12  10       15.05       13.71      6.00 o 
   0  12  10      293.73      281.42     10.83 o 
   2  12  10       35.66       28.33      5.70 o 
   4  12  10       93.73       95.60      8.45 o 
   6  12  10        1.09       -3.01      5.21 o 
   8  12  10       27.97       55.65      9.04 o 
  -7  13  10      277.17      293.92     15.83 o 
  -5  13  10      198.03      204.64     13.20 o 
  -3  13  10       10.22        4.27      6.16 o 
  -1  13  10       11.89        6.75      5.01 o 
   1  13  10       28.27       23.68      7.03 o 
   3  13  10      200.20      187.07     10.08 o 
   5  13  10        9.24       21.86      6.63 o 
   7  13  10        7.81        6.25      7.27 o 
  -4  14  10        7.04        1.53      6.91 o 
  -2  14  10        3.58       -0.53      6.58 o 
   0  14  10      289.45      305.42     17.71 o 
   2  14  10       53.92       38.33      7.11 o 
   4  14  10      129.64      130.29     10.88 o 
  -1  15  10       16.67       11.24      8.75 o 
   1  15  10        3.15        5.07      8.99 o 
   0   1  11        0.13       -0.78      1.49 o 
  -1   2  11     3577.90     3816.75     22.41 o 
   1   2  11     2739.62     3038.79     18.99 o 
  -2   3  11     3033.29     3200.01     20.86 o 
   0   3  11     4843.59     4739.79     28.11 o 
   2   3  11       40.33       41.50      2.69 o 
  -3   4  11     4523.81     4573.62     29.66 o 
  -1   4  11     1107.10     1115.24     11.17 o 
   1   4  11      364.39      409.56      6.52 o 
   3   4  11     4623.55     4489.83     30.21 o 
  -4   5  11      133.64      117.92      7.03 o 
  -2   5  11     4002.69     4002.44     29.31 o 
   0   5  11     1327.67     1389.66     12.55 o 
   2   5  11      128.71      141.51      4.57 o 
   4   5  11      350.90      375.51      8.33 o 
  -5   6  11      728.26      716.33     12.80 o 
  -3   6  11       53.49       32.28      3.92 o 
  -1   6  11      452.48      488.08      8.91 o 
   1   6  11        1.00        1.50      2.33 o 
   3   6  11      264.67      248.44      7.23 o 
   5   6  11     1638.97     1624.45     19.27 o 
  -6   7  11      507.30      506.10     11.71 o 
  -4   7  11      417.22      334.40      9.19 o 
  -2   7  11       11.54       26.31      3.80 o 
   0   7  11      143.92      176.70      6.47 o 
   2   7  11        8.00       22.83      3.13 o 
   4   7  11       17.83        7.71      3.35 o 
   6   7  11     3821.56     3815.25     48.12 o 
  -7   8  11      342.82      327.64     10.34 o 
  -5   8  11       78.08       75.36      6.74 o 
  -3   8  11       40.45       34.72      4.55 o 
  -1   8  11      321.36      353.82      8.54 o 
   1   8  11      704.04      749.76     12.80 o 
   3   8  11     2085.67     2012.82     22.34 o 
   5   8  11      467.60      525.34     12.84 o 
   7   8  11     1862.49     1862.84     25.28 o 
  -8   9  11       11.85       12.13      4.96 o 
  -6   9  11      314.35      292.38     10.01 o 
  -4   9  11      171.72      166.82      7.84 o 
  -2   9  11     1446.74     1505.73     20.08 o 
   0   9  11      465.43      558.15     11.59 o 
   2   9  11       44.58       40.54      5.09 o 
   4   9  11      497.09      532.84     13.06 o 
   6   9  11     1296.08     1318.55     21.14 o 
   8   9  11      117.26      131.05      8.46 o 
  -9  10  11        0.00        1.07      5.68 o 
  -7  10  11       69.71       66.94      6.67 o 
  -5  10  11        5.35        2.13      4.17 o 
  -3  10  11      232.99      173.75      8.58 o 
  -1  10  11       54.87       65.62      6.33 o 
   1  10  11      243.78      189.97      8.54 o 
   3  10  11        5.74        2.48      4.02 o 
   5  10  11      453.65      462.92     14.24 o 
   7  10  11       40.63       26.80      5.83 o 
   9  10  11        0.17       -7.74      5.16 o 
 -10  11  11       39.27       51.65      8.79 o 
  -8  11  11        0.65       -0.86      5.60 o 
  -6  11  11      256.22      269.45     15.72 o 
  -4  11  11      179.21      163.21      9.11 o 
  -2  11  11      238.70      198.98      9.31 o 
   0  11  11      405.42      294.40      9.80 o 
   2  11  11        6.50       14.73      4.66 o 
   4  11  11        0.35       -1.05      4.79 o 
   6  11  11       95.53      109.68      9.94 o 
   8  11  11        1.39       11.38      5.45 o 
  10  11  11       68.81      117.72     12.46 o 
  -7  12  11      365.26      388.75     14.26 o 
  -5  12  11       13.53        7.28      5.64 o 
  -3  12  11        4.50        1.55      4.70 o 
  -1  12  11        0.35        0.56      4.40 o 
   1  12  11       20.02       27.83      5.59 o 
   3  12  11       30.34       22.78      5.51 o 
   5  12  11       35.41       25.85      6.30 o 
   7  12  11       11.76        5.53      5.78 o 
  -6  13  11       58.85       85.54     10.55 o 
  -4  13  11       13.87       12.57      6.71 o 
  -2  13  11        1.83       -6.92      4.62 o 
   0  13  11        6.42       10.21      5.82 o 
   2  13  11        6.33       -5.36      4.49 o 
   4  13  11       12.37       21.13      6.37 o 
   6  13  11      194.63      182.66     14.01 o 
  -5  14  11      108.59      100.16     11.65 o 
  -3  14  11        5.97       12.64      7.40 o 
  -1  14  11       11.63        4.56     11.81 o 
   1  14  11       45.87       41.69      8.56 o 
   3  14  11       46.99       51.05      7.85 o 
   5  14  11       12.84        5.97      6.35 o 
   0   0  12     9585.92     9454.46     93.45 o 
   1   1  12      695.06      779.38      8.36 o 
   0   2  12      593.16      660.34      7.64 o 
   2   2  12      850.05      824.85      8.66 o 
  -1   3  12      891.16      939.30      9.93 o 
   1   3  12     4737.34     4672.77     30.18 o 
   3   3  12      398.32      427.14      7.38 o 
  -2   4  12     4443.14     4849.86     30.57 o 
   0   4  12      221.76      261.53      5.88 o 
   2   4  12      742.46      747.78     10.21 o 
   4   4  12     1607.19     1513.00     16.22 o 
  -3   5  12       26.33       23.84      3.51 o 
  -1   5  12       33.41       38.77      3.32 o 
   1   5  12     1145.27     1026.12     11.09 o 
   3   5  12     2832.94     2721.60     21.53 o 
   5   5  12     1007.18      991.44     14.89 o 
  -4   6  12     1970.97     1986.10     22.00 o 
  -2   6  12       26.35       34.36      4.00 o 
   0   6  12      283.89      300.95      6.62 o 
   2   6  12       42.78       37.50      3.38 o 
   4   6  12      284.89      289.48      8.96 o 
   6   6  12      451.05      423.00     10.79 o 
  -5   7  12       48.25       38.54      4.94 o 
  -3   7  12        0.41        0.46      2.88 o 
  -1   7  12      765.14      644.12     10.94 o 
   1   7  12      128.43      142.30      6.12 o 
   3   7  12      764.20      788.56     13.19 o 
   5   7  12     6287.61     6223.47     51.33 o 
   7   7  12     2149.47     2188.74     28.49 o 
  -6   8  12      456.46      496.92     12.30 o 
  -4   8  12       13.78       12.20      4.06 o 
  -2   8  12      332.77      334.81     14.76 o 
   0   8  12     1427.08     1369.56     17.95 o 
   2   8  12        1.50        2.28      3.45 o 
   4   8  12     1680.76     1582.60     21.92 o 
   6   8  12      204.87      200.88      9.31 o 
   8   8  12       15.76       12.29      5.11 o 
  -7   9  12        0.87       -3.54      4.04 o 
  -5   9  12       18.71        4.45      3.96 o 
  -3   9  12       17.59       24.71      4.68 o 
  -1   9  12      118.18      152.69      7.94 o 
   1   9  12      206.57      184.69      7.49 o 
   3   9  12        2.82       -4.99      3.71 o 
   5   9  12      559.64      575.95     16.80 o 
   7   9  12      169.39      191.23     12.28 o 
   9   9  12      164.44      157.29      9.69 o 
  -8  10  12       48.12       43.76      6.77 o 
  -6  10  12       47.82       42.37      6.16 o 
  -4  10  12      195.85      184.03      8.67 o 
  -2  10  12       87.47       48.11      6.14 o 
   0  10  12       20.98        4.39      4.09 o 
   2  10  12       22.28        8.31      4.45 o 
   4  10  12        0.39       -1.68      4.51 o 
   6  10  12      215.83      232.13     11.33 o 
   8  10  12       16.18       21.18      5.86 o 
  10  10  12       31.34       24.10      7.32 o 
  -9  11  12       51.30       45.25      8.02 o 
  -7  11  12        0.07        1.52      5.37 o 
  -5  11  12        2.76       -0.25      4.34 o 
  -3  11  12      257.18      266.70     10.91 o 
  -1  11  12        0.56        6.43      4.55 o 
   1  11  12      656.65      621.23     14.82 o 
   3  11  12       39.54       52.30      6.43 o 
   5  11  12       40.30       43.58      6.83 o 
   7  11  12       38.61       41.10      7.96 o 
   9  11  12       22.56       18.29      6.85 o 
  -8  12  12       43.03       36.68      8.60 o 
  -6  12  12        0.59        1.48      5.70 o 
  -4  12  12        3.84        3.16      7.98 o 
  -2  12  12        5.32        2.19      4.80 o 
   0  12  12       11.08        3.99      5.78 o 
   2  12  12      164.59      172.64      9.43 o 
   4  12  12       50.81       34.47      6.70 o 
   6  12  12       23.93       18.65      6.43 o 
   8  12  12       52.79       63.06     10.04 o 
  -5  13  12      250.73      298.08     16.62 o 
  -3  13  12        0.10       -6.08      5.42 o 
  -1  13  12       12.00       12.25      5.62 o 
   1  13  12        0.35        4.62      5.45 o 
   3  13  12       11.63       -0.16      5.46 o 
   5  13  12       55.38       43.63      7.66 o 
  -4  14  12       30.94       23.67      9.23 o 
  -2  14  12        5.85        3.11      6.84 o 
   0  14  12       18.02       16.48      7.20 o 
   2  14  12       19.92       10.21      6.37 o 
   4  14  12       46.04       63.88      8.41 o 
   0   1  13     1679.66     1818.48     14.12 o 
  -1   2  13      728.05      712.25      8.26 o 
   1   2  13        6.36        1.54      1.74 o 
  -2   3  13        8.41       11.09      2.16 o 
   0   3  13       45.41       59.44      2.95 o 
   2   3  13     3372.07     3514.68     23.98 o 
  -3   4  13      217.42      206.17      7.97 o 
  -1   4  13      229.79      285.86      5.77 o 
   1   4  13     1992.84     2050.84     16.85 o 
   3   4  13       49.39       43.75      3.78 o 
  -4   5  13      109.22      124.39      6.09 o 
  -2   5  13        2.62        6.00      2.77 o 
   0   5  13      140.51      191.65      5.57 o 
   2   5  13        1.64        1.49      2.10 o 
   4   5  13      317.70      336.28     12.08 o 
  -5   6  13      582.26      520.95     11.67 o 
  -3   6  13      705.17      777.65     13.32 o 
  -1   6  13       58.28       59.34      4.40 o 
   1   6  13      108.24      133.27      5.30 o 
   3   6  13      405.07      382.27      9.28 o 
   5   6  13     4836.99     4783.46     42.65 o 
  -6   7  13      179.07      153.01      7.87 o 
  -4   7  13      309.58      251.93      9.73 o 
  -2   7  13      127.20      144.66      7.24 o 
   0   7  13        8.92        4.26      2.88 o 
   2   7  13      293.12      324.96      8.73 o 
   4   7  13      334.83      329.13     11.03 o 
   6   7  13     2504.36     2572.97     30.11 o 
  -7   8  13       19.99       22.70      5.46 o 
  -5   8  13      298.22      287.26      9.78 o 
  -3   8  13      177.40      137.05      7.12 o 
  -1   8  13       39.37       42.37      4.86 o 
   1   8  13       14.90       13.14      3.61 o 
   3   8  13      662.37      646.16     14.01 o 
   5   8  13      746.31      770.95     15.92 o 
   7   8  13       40.24       57.69      6.61 o 
  -8   9  13       87.33       70.55      7.89 o 
  -6   9  13       16.83       24.83      5.08 o 
  -4   9  13      358.13      340.32     10.73 o 
  -2   9  13      488.12      439.37     15.09 o 
   0   9  13      356.20      358.79     12.98 o 
   2   9  13       17.33        6.13      4.32 o 
   4   9  13     1442.75     1489.31     24.55 o 
   6   9  13       62.67       82.14      7.29 o 
   8   9  13      511.63      510.91     21.14 o 
  -9  10  13        1.28        1.62      6.14 o 
  -7  10  13        0.87        9.68      5.32 o 
  -5  10  13       76.20       55.68      6.23 o 
  -3  10  13       85.12       78.92      6.66 o 
  -1  10  13      624.62      601.48     14.84 o 
   1  10  13      217.41      189.58      9.55 o 
   3  10  13       18.28       18.11      5.03 o 
   5  10  13       38.75       25.46      6.12 o 
   7  10  13       10.85        8.85      5.71 o 
   9  10  13        2.07        4.08      5.76 o 
  -8  11  13        2.90       -2.64      6.07 o 
  -6  11  13      165.68      160.09      9.72 o 
  -4  11  13       90.03       62.53      7.91 o 
  -2  11  13      130.42      140.02      8.84 o 
   0  11  13      329.67      289.97     12.18 o 
   2  11  13       13.84       29.37      5.64 o 
   4  11  13      162.68      171.45     10.23 o 
   6  11  13       21.41       11.58      5.86 o 
   8  11  13       80.97       99.87      9.82 o 
  -7  12  13       84.58      114.58      9.68 o 
  -5  12  13        2.84       -2.58      5.12 o 
  -3  12  13        1.41        6.37      6.44 o 
  -1  12  13       16.31        1.54      4.63 o 
   1  12  13       30.64       22.61      6.09 o 
   3  12  13        1.74        9.71      5.49 o 
   5  12  13       41.87       39.15      7.17 o 
   7  12  13       26.90       34.94      7.57 o 
  -6  13  13       59.73       50.78     10.88 o 
  -4  13  13        1.21       -1.24      6.03 o 
  -2  13  13       34.31       48.09      7.07 o 
   0  13  13        7.76        6.93      5.77 o 
   2  13  13        4.90        3.25      6.92 o 
   4  13  13       27.58       31.07      7.43 o 
   6  13  13        5.78        8.23      6.47 o 
  -3  14  13        6.40        4.18      7.30 o 
  -1  14  13       26.14        7.70      6.82 o 
   1  14  13        1.06       -5.53      5.96 o 
   3  14  13        0.11       -4.22      6.71 o 
   1   1  14      533.60      561.74      7.53 o 
   0   2  14      141.79      153.10      4.59 o 
   2   2  14      349.70      400.84      6.45 o 
  -1   3  14      906.55      988.78     10.78 o 
   1   3  14     2554.63     2697.08     20.28 o 
   3   3  14      108.11      104.25      4.44 o 
  -2   4  14      181.76      179.26      5.40 o 
   0   4  14        1.94        0.11      2.01 o 
   2   4  14      634.15      678.24      9.42 o 
   4   4  14      307.89      273.43      8.10 o 
  -3   5  14      117.54      121.99      6.06 o 
  -1   5  14      186.58      198.60      7.06 o 
   1   5  14       73.55       87.38      5.47 o 
   3   5  14       47.35       44.64      5.43 o 
   5   5  14     5797.29     5772.72     44.85 o 
  -4   6  14       99.96       94.33      6.13 o 
  -2   6  14       16.83        8.22      3.44 o 
   0   6  14       53.49       65.82      4.52 o 
   2   6  14       32.13       34.62      3.73 o 
   4   6  14      703.94      655.01     14.30 o 
   6   6  14      495.29      547.26     13.82 o 
  -5   7  14     1609.91     1629.03     21.53 o 
  -3   7  14       28.54       29.69      4.43 o 
  -1   7  14       50.20       39.35      4.64 o 
   1   7  14      913.95      968.94     14.94 o 
   3   7  14      668.66      686.37     12.97 o 
   5   7  14       21.09       17.71      8.15 o 
   7   7  14      551.62      604.81     14.89 o 
  -6   8  14      238.88      220.50      9.27 o 
  -4   8  14       19.78        9.73      4.26 o 
  -2   8  14       22.94       15.73      4.08 o 
   0   8  14        5.80        5.75      4.03 o 
   2   8  14        1.85       -1.12      4.82 o 
   4   8  14      439.26      471.26     15.23 o 
   6   8  14      772.40      795.35     32.11 o 
   8   8  14       62.59       73.18      7.83 o 
  -7   9  14       15.10       16.10      5.65 o 
  -5   9  14      474.07      495.88     12.90 o 
  -3   9  14       11.61       16.97      4.59 o 
  -1   9  14     1477.71     1250.43     20.28 o 
   1   9  14      348.85      293.81     10.31 o 
   3   9  14        0.46        0.44      4.67 o 
   5   9  14      586.65      589.77     17.95 o 
   7   9  14      397.24      364.80     12.69 o 
   9   9  14      107.23      100.89      8.82 o 
  -8  10  14        1.21        4.80      5.88 o 
  -6  10  14        0.15        0.37      4.40 o 
  -4  10  14      123.91      104.58      7.47 o 
  -2  10  14       63.77       81.13     11.41 o 
   0  10  14       20.31        2.81      4.77 o 
   2  10  14       77.53       91.84      7.27 o 
   4  10  14      100.88       92.93      8.35 o 
   6  10  14        1.37       -3.29      5.32 o 
   8  10  14       15.68       18.23      5.87 o 
  -7  11  14      128.58      146.68      9.90 o 
  -5  11  14        3.24        2.68      4.80 o 
  -3  11  14      388.48      391.29     13.12 o 
  -1  11  14      167.48      176.23      9.60 o 
   1  11  14      259.57      267.42     15.09 o 
   3  11  14       51.08       67.66     13.41 o 
   5  11  14        0.18        2.22      5.38 o 
   7  11  14        7.38        4.16      6.10 o 
  -6  12  14       49.63       38.70      7.88 o 
  -4  12  14       14.28       14.15      7.13 o 
  -2  12  14       35.99       28.61      6.27 o 
   0  12  14       27.60       18.53      6.26 o 
   2  12  14       69.61       68.31      8.68 o 
   4  12  14       14.05       10.06      6.00 o 
   6  12  14        0.10        3.51      6.24 o 
  -5  13  14      191.69      235.93     13.23 o 
  -3  13  14       81.97       91.32      8.79 o 
  -1  13  14        2.63        0.84      5.51 o 
   1  13  14        9.60       22.85      6.59 o 
   3  13  14        0.33       -4.27      6.33 o 
   5  13  14       59.20       60.35      8.65 o 
   0  14  14        1.66        0.22      6.02 o 
   0   1  15       57.96       53.62      3.66 o 
  -1   2  15      379.35      365.91      6.80 o 
   1   2  15      671.78      689.82      8.71 o 
  -2   3  15        0.02       -1.23      2.20 o 
   0   3  15       78.24       68.86      3.66 o 
   2   3  15     6799.81     6891.48     40.50 o 
  -3   4  15       87.61       84.50      5.39 o 
  -1   4  15       59.06       45.85      4.00 o 
   1   4  15       38.94       41.58      3.32 o 
   3   4  15       66.35       55.08      4.31 o 
  -4   5  15       70.23       71.48      5.72 o 
  -2   5  15      459.42      428.94     10.20 o 
   0   5  15        0.01       -2.12      2.20 o 
   2   5  15      507.57      490.65      9.61 o 
   4   5  15     1500.23     1425.01     20.39 o 
  -5   6  15       27.08       40.88      5.35 o 
  -3   6  15      162.70      141.68      7.03 o 
  -1   6  15      291.21      270.70      9.02 o 
   1   6  15      151.93      170.35      6.70 o 
   3   6  15       38.05       45.03      4.94 o 
   5   6  15     7597.42     7574.35     60.31 o 
  -6   7  15       66.33       67.02      7.02 o 
  -4   7  15       35.37       35.23      5.20 o 
  -2   7  15        7.20        5.66      3.67 o 
   0   7  15      487.23      504.10     11.47 o 
   2   7  15      208.70      224.31     10.69 o 
   4   7  15      165.38      186.62      8.75 o 
   6   7  15     4229.35     4309.59     42.50 o 
  -7   8  15      625.49      594.09     15.35 o 
  -5   8  15       10.94        2.52      4.28 o 
  -3   8  15       37.45       52.39      5.74 o 
  -1   8  15        8.00        6.33      3.78 o 
   1   8  15        0.63       -5.19      4.04 o 
   3   8  15      680.69      704.54     16.51 o 
   5   8  15      357.85      374.87     12.27 o 
   7   8  15       21.43       12.86      5.28 o 
  -8   9  15        0.73        0.90      5.24 o 
  -6   9  15      168.30      136.16      9.06 o 
  -4   9  15       70.44       63.29      6.31 o 
  -2   9  15      373.99      366.47     11.20 o 
   0   9  15       80.93       51.19      6.04 o 
   2   9  15       11.30       11.40      5.70 o 
   4   9  15      968.14     1005.20     23.60 o 
   6   9  15      249.51      247.07     12.08 o 
   8   9  15      191.53      234.04     14.62 o 
  -9  10  15        9.71       14.58      6.40 o 
  -7  10  15        1.15        2.43      5.07 o 
  -5  10  15      255.51      265.69     10.67 o 
  -3  10  15      169.07      186.58      9.12 o 
  -1  10  15       82.49       90.77      8.33 o 
   1  10  15      527.78      456.64     15.97 o 
   3  10  15        5.10       -1.99      4.86 o 
   5  10  15      364.34      340.74     14.74 o 
   7  10  15       16.27        6.83      6.10 o 
   9  10  15       49.02       65.14      8.47 o 
  -8  11  15       19.93       11.01      7.10 o 
  -6  11  15       16.67       23.42      6.02 o 
  -4  11  15        0.89        4.06      4.81 o 
  -2  11  15        3.44       11.99      5.24 o 
   0  11  15       69.90       43.73      7.06 o 
   2  11  15      182.28      170.37     11.40 o 
   4  11  15        0.01       -3.58      5.03 o 
   6  11  15       18.56       13.32      6.40 o 
   8  11  15       56.96       63.37      9.50 o 
  -5  12  15       20.44       26.04      6.12 o 
  -3  12  15      131.94      151.21      9.88 o 
  -1  12  15       68.01       51.07      7.74 o 
   1  12  15       16.67        8.12      5.81 o 
   3  12  15       25.43       39.11      8.37 o 
   5  12  15       86.90      113.60      9.97 o 
  -4  13  15       19.86        7.65      6.25 o 
  -2  13  15       38.61       31.64      9.00 o 
   0  13  15        7.48        0.53      6.03 o 
   2  13  15        0.00        3.85      6.78 o 
   4  13  15        3.57       13.45      7.81 o 
   0   0  16     2321.89     2312.02     35.52 o 
   1   1  16      394.35      367.59      6.61 o 
   0   2  16        3.08        6.14      2.15 o 
   2   2  16       23.94       28.32      3.04 o 
  -1   3  16      104.59      108.91      4.76 o 
   1   3  16      541.47      583.58      9.04 o 
   3   3  16       46.45       45.66      4.45 o 
  -2   4  16     1645.96     1649.56     21.05 o 
   0   4  16      323.72      323.38      7.37 o 
   2   4  16     2033.85     2016.35     18.16 o 
   4   4  16      418.42      427.08     14.16 o 
  -3   5  16        1.60        0.17      3.30 o 
  -1   5  16       21.72        6.69      3.46 o 
   1   5  16       34.31       26.34      3.48 o 
   3   5  16     1163.16     1181.86     18.27 o 
   5   5  16      202.33      159.16      8.54 o 
  -4   6  16       63.13       62.69      5.78 o 
  -2   6  16        5.82       -3.41      3.47 o 
   0   6  16      103.95       96.53      7.09 o 
   2   6  16       86.50       66.19      5.34 o 
   4   6  16      306.87      328.03     16.72 o 
   6   6  16      125.34      146.83      8.80 o 
  -5   7  16        1.96        3.20      4.24 o 
  -3   7  16      134.53       97.87      7.83 o 
  -1   7  16      291.80      257.54      9.13 o 
   1   7  16       64.28       64.04      7.49 o 
   3   7  16      999.64      970.49     20.72 o 
   5   7  16     1980.55     1948.55     26.32 o 
   7   7  16      967.92      919.97     21.97 o 
  -6   8  16      203.80      200.18     10.17 o 
  -4   8  16      157.14      146.05      8.07 o 
  -2   8  16     1347.74     1255.36     19.34 o 
   0   8  16      360.32      378.35     11.59 o 
   2   8  16      109.85      116.28      9.23 o 
   4   8  16      146.85      161.27      9.65 o 
   6   8  16      366.35      373.63     13.52 o 
   8   8  16      404.57      420.05     17.88 o 
  -7   9  16       13.61       24.93      6.12 o 
  -5   9  16       14.94       11.23      5.20 o 
  -3   9  16      121.00      115.87      7.68 o 
  -1   9  16       22.30       23.64      5.39 o 
   1   9  16      109.39      113.24     11.11 o 
   3   9  16      154.58      214.77     10.76 o 
   5   9  16      699.57      684.33     18.13 o 
   7   9  16        4.29        7.24      6.01 o 
   9   9  16       10.78        4.20      5.86 o 
  -8  10  16       15.22       18.24      6.40 o 
  -6  10  16        4.89       13.27      5.73 o 
  -4  10  16      124.25      158.99      8.89 o 
  -2  10  16       72.07       62.69      7.01 o 
   0  10  16       10.68        4.89      5.20 o 
   2  10  16       49.02       34.69      8.14 o 
   4  10  16      305.10      349.93     13.74 o 
   6  10  16      125.63      150.16     18.45 o 
   8  10  16        0.12       -1.89      6.10 o 
  -7  11  16       52.70       72.01      8.40 o 
  -5  11  16        8.04       13.81      6.80 o 
  -3  11  16       65.20       42.71      6.86 o 
  -1  11  16        8.82        7.87      5.74 o 
   1  11  16      194.71      201.98     11.50 o 
   3  11  16       75.34       86.55     10.06 o 
   5  11  16       74.94       82.03      9.65 o 
   7  11  16        4.12        1.62      6.51 o 
  -4  12  16       90.66       90.55      8.84 o 
  -2  12  16       68.55       53.05      8.12 o 
   0  12  16        5.44        3.07      5.86 o 
   2  12  16        4.12        8.70      6.64 o 
   4  12  16       27.74       22.67      8.07 o 
  -3  13  16       29.22       26.67      8.06 o 
  -1  13  16        0.00       -2.34      5.78 o 
   1  13  16       27.97       21.43      6.96 o 
   3  13  16        5.44        4.48      7.50 o 
   0   1  17      164.75      208.82      5.36 o 
  -1   2  17      949.53      939.98     12.35 o 
   1   2  17        3.64        3.02      2.32 o 
  -2   3  17       45.36       49.76      3.99 o 
   0   3  17     1209.76     1207.73     14.44 o 
   2   3  17      158.65      202.94      6.00 o 
  -3   4  17      821.42      834.26     18.31 o 
  -1   4  17      385.70      378.10      9.65 o 
   1   4  17       61.46       67.58      4.41 o 
   3   4  17     1531.61     1673.75     22.15 o 
  -4   5  17      283.59      275.83      9.88 o 
  -2   5  17     1222.01     1232.18     17.89 o 
   0   5  17        0.83        1.95      3.18 o 
   2   5  17      356.40      342.16      9.52 o 
   4   5  17      115.10      106.32      7.28 o 
  -5   6  17       47.27       42.79      6.07 o 
  -3   6  17      119.13      138.67      9.99 o 
  -1   6  17       31.07       63.30      6.66 o 
   1   6  17      633.42      527.97     11.97 o 
   3   6  17      372.08      370.05     11.06 o 
   5   6  17      175.91      152.82     10.98 o 
  -6   7  17      135.10      126.13      9.37 o 
  -4   7  17      106.59      125.84      7.57 o 
  -2   7  17      339.30      335.55     10.44 o 
   0   7  17       81.13       76.67      6.22 o 
   2   7  17       27.27       43.64      5.68 o 
   4   7  17       30.11       28.05      9.13 o 
   6   7  17      166.06      151.69      9.12 o 
  -7   8  17       17.29       13.70      6.71 o 
  -5   8  17      113.33      110.40      8.31 o 
  -3   8  17       35.30       30.34      5.40 o 
  -1   8  17      899.53      757.32     15.22 o 
   1   8  17       14.67       13.66      5.29 o 
   3   8  17      278.74      317.64     12.41 o 
   5   8  17       31.04       50.41      7.38 o 
   7   8  17      272.15      229.97     11.20 o 
  -8   9  17       49.10       54.39      7.71 o 
  -6   9  17       72.57      116.68      9.19 o 
  -4   9  17        0.00       -4.20      4.36 o 
  -2   9  17      714.22      632.26     14.55 o 
   0   9  17      363.92      362.12     13.56 o 
   2   9  17      231.50      220.08     12.39 o 
   4   9  17      409.94      434.91     15.37 o 
   6   9  17      325.23      320.49     13.81 o 
   8   9  17       20.01        6.62      6.63 o 
  -7  10  17        6.58        4.25      5.72 o 
  -5  10  17        0.12        7.08      5.13 o 
  -3  10  17        0.88        2.98      4.53 o 
  -1  10  17       18.18       13.44      5.63 o 
   1  10  17       81.87       97.18      9.34 o 
   3  10  17        0.00       -8.08      5.39 o 
   5  10  17      459.00      490.96     16.51 o 
   7  10  17       37.52       31.22      8.59 o 
  -6  11  17       54.39       75.96      8.76 o 
  -4  11  17       75.63       75.96      7.86 o 
  -2  11  17       17.23        4.59      5.37 o 
   0  11  17        1.13       10.62      5.67 o 
   2  11  17       56.14       48.19      8.45 o 
   4  11  17        7.17       24.83      8.20 o 
   6  11  17        2.39       -1.98      5.98 o 
  -3  12  17        4.27       20.71      6.24 o 
  -1  12  17        2.32        0.25      5.82 o 
   1  12  17        7.64        4.86      6.24 o 
   3  12  17       57.32       63.43     10.37 o 
   1   1  18      181.29      184.84      5.71 o 
   0   2  18      195.14      178.19      5.69 o 
   2   2  18      268.48      295.65      7.10 o 
  -1   3  18       66.83       82.91      5.18 o 
   1   3  18      663.35      666.68     10.27 o 
   3   3  18     1603.62     1616.94     20.26 o 
  -2   4  18      142.09      151.01      7.23 o 
   0   4  18      335.99      266.75      7.95 o 
   2   4  18      778.54      718.01     12.47 o 
   4   4  18      520.93      557.61     13.37 o 
  -3   5  18        1.54        0.51      3.76 o 
  -1   5  18     1477.48     1419.80     20.73 o 
   1   5  18      736.45      772.68     14.14 o 
   3   5  18      280.37      268.14     10.10 o 
   5   5  18      191.53      189.56      9.26 o 
  -4   6  18       50.53       60.74      6.02 o 
  -2   6  18        0.01       -2.85      3.76 o 
   0   6  18       40.25       43.97      5.34 o 
   2   6  18       75.41       64.20      6.22 o 
   4   6  18      367.65      421.86     16.21 o 
   6   6  18     1575.73     1590.75     24.50 o 
  -5   7  18       51.36       51.88      6.73 o 
  -3   7  18       14.68       10.69      4.59 o 
  -1   7  18      108.14       91.00      6.83 o 
   1   7  18      518.12      501.28     14.97 o 
   3   7  18        0.65        6.07      4.99 o 
   5   7  18        0.53        1.08      5.02 o 
   7   7  18        6.94        4.36      5.35 o 
  -6   8  18      126.75      126.58      9.13 o 
  -4   8  18      125.29      121.29      8.07 o 
  -2   8  18       36.27       36.45      5.62 o 
   0   8  18        6.92        5.79      5.18 o 
   2   8  18       86.67       76.61     10.17 o 
   4   8  18      174.26      164.73     13.48 o 
   6   8  18      132.01      144.44     10.42 o 
   8   8  18       30.76       16.76      6.29 o 
  -7   9  18       72.22       50.96      7.35 o 
  -5   9  18      634.35      667.89     17.10 o 
  -3   9  18        0.72        4.77      4.70 o 
  -1   9  18      457.56      384.45     12.90 o 
   1   9  18        0.00       -4.77      4.89 o 
   3   9  18      324.81      341.54     15.18 o 
   5   9  18       54.93       36.07      9.08 o 
   7   9  18      149.53      151.55     11.40 o 
  -6  10  18       96.85      102.63      9.10 o 
  -4  10  18      307.29      359.75     12.50 o 
  -2  10  18        7.91        4.07      5.29 o 
   0  10  18       25.70       19.99      6.31 o 
   2  10  18      238.54      243.21     13.78 o 
   4  10  18      301.74      310.65     15.67 o 
   6  10  18        3.07        7.15      6.47 o 
  -5  11  18        0.01        0.83      5.80 o 
  -3  11  18        0.23       -3.90      5.09 o 
  -1  11  18        3.80        0.88      6.00 o 
   1  11  18       84.14       91.82     11.26 o 
   3  11  18        3.58       15.82      7.58 o 
   5  11  18      364.18      427.40     18.59 o 
  -2  12  18        0.97        4.51      6.23 o 
   0  12  18       12.93        3.16      7.48 o 
   2  12  18       49.15       35.00      8.98 o 
   0   1  19        0.14        3.53      2.81 o 
  -1   2  19      318.91      292.39      7.69 o 
   1   2  19        5.32       -1.14      2.55 o 
  -2   3  19       66.33       67.57      5.66 o 
   0   3  19      410.13      476.77     10.15 o 
   2   3  19      451.85      410.44      8.93 o 
  -3   4  19     1069.20     1044.86     29.06 o 
  -1   4  19     1298.60     1272.21     18.39 o 
   1   4  19      206.62      171.16      6.98 o 
   3   4  19     1059.87     1058.84     18.15 o 
  -4   5  19        9.68        2.10      4.45 o 
  -2   5  19       45.36       40.67      5.30 o 
   0   5  19      950.86      970.86     16.35 o 
   2   5  19     1095.45     1133.08     20.61 o 
   4   5  19       14.74       11.68      4.75 o 
  -5   6  19      112.03       89.47      7.79 o 
  -3   6  19      167.42      164.44      9.33 o 
  -1   6  19        8.83       11.77      4.41 o 
   1   6  19        2.45       -0.53      4.16 o 
   3   6  19       36.71       33.16      5.96 o 
   5   6  19      194.98      154.60     10.08 o 
  -6   7  19       17.66       13.44      5.65 o 
  -4   7  19      720.05      800.19     16.31 o 
  -2   7  19       99.92      100.20      7.13 o 
   0   7  19      570.10      555.47     14.55 o 
   2   7  19      254.67      250.26     12.90 o 
   4   7  19        1.42       -3.03      4.67 o 
   6   7  19       72.49       62.15      7.28 o 
  -7   8  19      382.68      357.54     13.73 o 
  -5   8  19      112.79      115.46      8.83 o 
  -3   8  19       30.05       27.07      5.57 o 
  -1   8  19        1.54       -5.95      3.96 o 
   1   8  19      146.61      143.60      9.93 o 
   3   8  19      453.51      445.72     16.85 o 
   5   8  19       49.15       40.85      7.21 o 
   7   8  19       11.65        4.52      6.23 o 
  -6   9  19      138.34      130.73      9.83 o 
  -4   9  19        2.81        3.78      5.06 o 
  -2   9  19       90.28       81.46      7.21 o 
   0   9  19        5.81        6.65      5.45 o 
   2   9  19       63.47       51.91     12.66 o 
   4   9  19      237.95      227.98     13.92 o 
   6   9  19       27.83       15.29      6.74 o 
  -5  10  19       12.31        7.99      7.49 o 
  -3  10  19       47.98       61.64      7.23 o 
  -1  10  19       85.80       98.01      9.41 o 
   1  10  19       56.74       39.84      8.24 o 
   3  10  19      164.42      208.04     13.47 o 
   5  10  19      149.98      157.52     12.93 o 
  -4  11  19       12.65       12.89      5.79 o 
  -2  11  19        2.12        0.76      5.83 o 
   0  11  19        2.25        1.65      5.97 o 
   2  11  19      225.15      275.78     15.30 o 
   4  11  19       21.91       14.02      7.80 o 
   0   0  20       22.19       14.28      8.32 o 
   1   1  20       21.40       11.03      3.47 o 
   0   2  20       87.01       97.18      5.35 o 
   2   2  20        1.13       -4.37      2.92 o 
  -1   3  20      474.56      438.70     10.26 o 
   1   3  20      378.68      411.61      9.86 o 
   3   3  20      894.28      834.36     16.21 o 
  -2   4  20      875.22      895.00     15.86 o 
   0   4  20       14.04        7.62      4.14 o 
   2   4  20      625.69      647.79     14.43 o 
   4   4  20       42.04       41.27      5.96 o 
  -3   5  20       56.08       48.07      5.71 o 
  -1   5  20        0.19       11.26      4.34 o 
   1   5  20       37.99       38.74      5.73 o 
   3   5  20        2.55        8.49      4.72 o 
   5   5  20       14.03        4.89      4.69 o 
  -4   6  20       59.42       45.71      6.61 o 
  -2   6  20       41.11       39.71      5.68 o 
   0   6  20        1.93        7.51      4.41 o 
   2   6  20      364.15      364.07     14.79 o 
   4   6  20        0.09       -2.51      4.52 o 
   6   6  20       19.12        9.02      5.57 o 
  -5   7  20       33.85       40.08      6.67 o 
  -3   7  20       33.07       31.17      5.74 o 
  -1   7  20      171.70      185.17      9.42 o 
   1   7  20      298.02      300.83     12.73 o 
   3   7  20      101.97      101.61      9.88 o 
   5   7  20        5.32       -4.88      5.26 o 
   7   7  20      159.26      154.12     10.19 o 
  -6   8  20      339.76      369.80     14.09 o 
  -4   8  20      282.92      305.68     15.14 o 
  -2   8  20        0.88       -4.03      4.61 o 
   0   8  20       50.92       58.79      7.82 o 
   2   8  20       75.81       72.65      9.52 o 
   4   8  20        1.34        2.52      6.30 o 
   6   8  20       27.78       17.16      7.17 o 
   8   8  20      102.77       84.61      9.62 o 
  -5   9  20      222.61      245.11     12.09 o 
  -3   9  20       69.74       83.41      7.84 o 
  -1   9  20       44.29       53.83      8.94 o 
   1   9  20        2.86        1.60      6.68 o 
   3   9  20      193.26      213.36     15.78 o 
   5   9  20       16.13        7.46      7.13 o 
  -4  10  20        8.64        4.96      5.59 o 
  -2  10  20      129.01      134.23     10.61 o 
   0  10  20        8.19        8.20      6.34 o 
   2  10  20       74.58      108.15     11.06 o 
   4  10  20      275.91      305.00     16.07 o 
  -1  11  20       23.30       20.93      7.08 o 
   1  11  20       24.65       15.99      7.81 o 
   0   1  21       94.83       84.74      5.77 o 
  -1   2  21      251.67      277.20      8.58 o 
   1   2  21      274.22      277.34     11.61 o 
  -2   3  21       28.59       18.32      4.74 o 
   0   3  21      326.37      355.71      9.67 o 
   2   3  21        6.70        7.15      4.98 o 
  -3   4  21       55.69       51.82      6.22 o 
  -1   4  21       72.14       86.47      6.47 o 
   1   4  21       16.22       12.76      7.00 o 
   3   4  21      313.95      327.48     11.18 o 
  -4   5  21        0.03       -2.70      4.43 o 
  -2   5  21      294.82      349.89     11.11 o 
   0   5  21      213.32      192.55      8.66 o 
   2   5  21      369.72      346.72     14.52 o 
   4   5  21        1.55        5.78      4.57 o 
  -5   6  21        0.14       -6.05      4.59 o 
  -3   6  21      215.83      171.34      8.80 o 
  -1   6  21        8.15        4.25      4.40 o 
   1   6  21       34.36       32.28      6.49 o 
   3   6  21      165.11      167.36     11.53 o 
   5   6  21        7.43       -0.14      5.36 o 
  -6   7  21        2.55        1.02      5.37 o 
  -4   7  21      253.97      298.10     12.22 o 
  -2   7  21       13.14        6.83      4.83 o 
   0   7  21      885.37      924.08     19.18 o 
   2   7  21       33.25       33.82      7.48 o 
   4   7  21       46.65       50.13     10.15 o 
   6   7  21       11.25       10.28      6.32 o 
  -7   8  21       67.06       67.38      8.59 o 
  -5   8  21      144.33      190.52     11.04 o 
  -3   8  21       17.03       20.09      5.57 o 
  -1   8  21        4.98        6.11      5.26 o 
   1   8  21       22.40       20.19      7.29 o 
   3   8  21       43.90       40.24     12.71 o 
   5   8  21        2.80        5.03      6.96 o 
   7   8  21      151.25      142.00     11.38 o 
  -4   9  21       46.63       34.51      7.58 o 
  -2   9  21       25.75        7.72      5.79 o 
   0   9  21       83.98      123.44     10.30 o 
   2   9  21        3.21       12.30      7.13 o 
   4   9  21       41.38       40.37      8.96 o 
  -3  10  21        4.79        6.88      5.72 o 
  -1  10  21       29.49       25.34      7.25 o 
   1  10  21       40.64       28.13      8.44 o 
   3  10  21       48.79       41.79     10.97 o 
   1   1  22      402.17      437.66     10.61 o 
   0   2  22     1344.48     1272.03     24.67 o 
   2   2  22      240.61      236.35     11.40 o 
  -1   3  22       12.88       11.47      4.45 o 
   1   3  22       14.79        1.87      4.08 o 
   3   3  22      152.94      154.51      9.69 o 
  -2   4  22       10.18        4.00      4.33 o 
   0   4  22        4.75        8.48      4.78 o 
   2   4  22      376.88      394.67     15.11 o 
   4   4  22        8.20        3.67      4.69 o 
  -3   5  22        1.47       -1.15      4.60 o 
  -1   5  22      324.63      307.70     10.71 o 
   1   5  22       70.51       91.40     10.53 o 
   3   5  22        2.86        2.10      5.90 o 
   5   5  22       33.16       39.82      6.48 o 
  -4   6  22       15.25       14.40      5.70 o 
  -2   6  22      171.86      180.81      9.17 o 
   0   6  22       10.55       13.37      5.44 o 
   2   6  22       39.38       25.78      8.65 o 
   4   6  22        0.29        8.18      6.30 o 
   6   6  22       13.11       18.91      6.22 o 
  -5   7  22       65.51       57.58      8.96 o 
  -3   7  22        6.51       11.52      5.57 o 
  -1   7  22       22.49       20.68      6.02 o 
   1   7  22      377.98      417.75     16.55 o 
   3   7  22       14.89       15.06      6.81 o 
   5   7  22       32.55       16.82      7.41 o 
   7   7  22        0.49       -0.33      6.42 o 
  -6   8  22        7.51        3.18      6.26 o 
  -4   8  22      268.97      275.93     12.70 o 
  -2   8  22      152.42      149.11     13.24 o 
   0   8  22        1.65       -0.29      5.56 o 
   2   8  22      144.95      125.18     11.42 o 
   4   8  22       22.17       19.63      7.64 o 
   6   8  22       53.48       61.46     10.12 o 
  -3   9  22       50.49       57.40      7.53 o 
  -1   9  22       11.66       -5.37      6.39 o 
   1   9  22      141.41      172.91     13.12 o 
   3   9  22       30.37       32.71      8.60 o 
   0  10  22       29.15       20.57      8.29 o 
   0   1  23       91.79      103.59      7.14 o 
  -1   2  23      278.95      265.21     11.88 o 
   1   2  23      798.05      853.68     15.85 o 
  -2   3  23        4.27        5.84      5.16 o 
   0   3  23      897.28      932.68     18.28 o 
   2   3  23        0.92       -3.10      4.62 o 
  -3   4  23        9.87       22.28      5.89 o 
  -1   4  23        1.62        4.80      4.38 o 
   1   4  23       94.87       87.70      8.87 o 
   3   4  23        0.17       -6.75      4.77 o 
  -4   5  23       11.97       14.96      6.18 o 
  -2   5  23       11.82       12.84      4.99 o 
   0   5  23        9.27        5.57      5.02 o 
   2   5  23      253.37      253.85     13.43 o 
   4   5  23       94.60      102.81     10.54 o 
  -5   6  23        2.13       -0.02      5.51 o 
  -3   6  23        5.74       -2.45      4.88 o 
  -1   6  23       10.36        4.38      4.81 o 
   1   6  23       72.05       50.62     10.08 o 
   3   6  23        4.90       11.14      6.37 o 
   5   6  23       29.54       24.83      8.03 o 
  -6   7  23       21.40       18.31      6.85 o 
  -4   7  23      336.53      346.68     14.05 o 
  -2   7  23        4.94        3.05      5.07 o 
   0   7  23       25.32       25.10      6.72 o 
   2   7  23        2.33       -3.87      6.29 o 
   4   7  23       10.66       12.46      7.21 o 
   6   7  23        1.08       13.40      7.72 o 
  -3   8  23       75.51       70.31      8.99 o 
  -1   8  23       25.70        9.27      5.96 o 
   1   8  23       24.68       48.86      9.07 o 
   3   8  23       29.38       31.36      8.46 o 
  -2   9  23      101.93      122.46     10.08 o 
   0   9  23       30.03        5.87      7.46 o 
   2   9  23       12.79       18.90      8.25 o 
   0   0  24      159.87      170.36     17.33 o 
   1   1  24      174.88      134.21      9.22 o 
   0   2  24       12.76       13.97      5.20 o 
   2   2  24      140.14      165.37     10.19 o 
  -1   3  24       45.26       50.59      7.53 o 
   1   3  24      215.07      196.69     11.86 o 
   3   3  24        1.22        6.72      5.42 o 
  -2   4  24        0.65        2.91      5.06 o 
   0   4  24      140.55      147.80     12.80 o 
   2   4  24       11.78       10.29      6.38 o 
   4   4  24        5.15        3.27      5.71 o 
  -3   5  24        1.07        6.31      6.28 o 
  -1   5  24       53.43       42.92      6.27 o 
   1   5  24      101.11       97.92     10.22 o 
   3   5  24       97.83       96.47     10.16 o 
   5   5  24       30.37       26.10      8.32 o 
  -4   6  24       24.68       15.09      6.28 o 
  -2   6  24        6.12       14.70      5.82 o 
   0   6  24      100.68      106.37      9.48 o 
   2   6  24      100.01       77.92      9.61 o 
   4   6  24       39.91       51.96      9.03 o 
  -3   7  24      125.37      107.57      9.58 o 
  -1   7  24       17.08       16.15      6.25 o 
   1   7  24       42.84       10.59      7.32 o 
   3   7  24       34.58       33.89      8.68 o 
  -2   8  24       14.10       13.23      6.36 o 
   0   8  24        8.98       15.47     12.69 o 
   2   8  24       27.04       34.61      8.34 o 
   0   1  25        5.94        8.65      5.46 o 
  -1   2  25      184.94      171.46     11.50 o 
   1   2  25      654.48      656.92     26.64 o 
  -2   3  25        2.14        1.78      6.47 o 
   0   3  25      219.77      260.49     13.50 o 
   2   3  25       15.36       20.50      7.02 o 
  -3   4  25        5.52       -2.70      6.01 o 
  -1   4  25       20.20       12.55      6.46 o 
   1   4  25        5.01        0.69      6.21 o 
   3   4  25        0.00       -8.35      5.93 o 
  -4   5  25        5.64       -0.49      6.36 o 
  -2   5  25        4.81        6.70      5.55 o 
   0   5  25        0.13        4.80      6.58 o 
   2   5  25       25.17       43.72      8.70 o 
   4   5  25       81.12       87.92     11.84 o 
  -3   6  25       73.27       86.68      8.78 o 
  -1   6  25        0.02        3.71      5.76 o 
   1   6  25       23.12       32.03      8.10 o 
   3   6  25       54.01       48.43      9.58 o 
  -2   7  25      105.52      125.09     10.79 o 
   0   7  25       35.16       21.41      8.05 o 
   2   7  25       33.50       23.12      8.04 o 
   1   1  26      542.25      617.33     19.16 o 
   0   2  26        2.53        0.67      6.96 o 
   2   2  26      159.62      177.04     16.35 o 
  -1   3  26       70.71       96.08     10.24 o 
   1   3  26      128.23      170.78     13.72 o 
   3   3  26        3.24       -0.84      6.83 o 
  -2   4  26        4.84        5.64      7.02 o 
   0   4  26        5.04        0.29      7.27 o 
   2   4  26       99.24      102.38     10.92 o 
   4   4  26       13.78        8.00      7.26 o 
  -3   5  26       20.47       27.16      7.54 o 
  -1   5  26        0.35        8.54      7.94 o 
   1   5  26        6.08        4.43      6.92 o 
   3   5  26      166.98      172.76     13.34 o 
   0   6  26       32.75       31.91     10.20 o 
   0   1  27      635.40      612.89     21.97 o 
  -1   2  27        5.11       17.81      7.80 o 
   1   2  27        0.01        1.14      9.58 o 
  -2   3  27       10.04        3.36      7.06 o 
   0   3  27        2.76       -3.75      8.10 o 
   2   3  27        5.83       -3.87      7.61 o 
  -1   4  27       12.46       19.48     10.27 o 
   1   4  27       57.59       47.87     10.76 o 
   0   0  28     1785.98     1935.04     76.43 o 
                                                 
